# Supplementary material for: N-[(1-Benzoyl­piperidin-4-yl)meth­yl]benzamide
Source: Acta Crystallogr Sect E Struct Rep Online. 2014 Jun 14;70(Pt 7):o771. doi: 10.1107/S1600536814012793 (PMC4120622; doi:10.1107/S1600536814012793)
Supplement: Supplementary file 1 [file e-70-0o771-sup1.cif]

##############################################################################
#                                                                            #
# This CIF contains the data in a paper accepted for publication in          #
# Acta Crystallographica Section E. It conforms to the requirements of       #
# Notes for Authors for Acta Crystallographica Section E, and has been       #
# peer reviewed under the auspices of the IUCr Commission on Journals.       #
#                                                                            #
# Full details of the Crystallographic Information File format               #
# are given in the paper "The Crystallographic Information File (CIF):       #
# a New Standard Archive File for Crystallography" by S. R. Hall, F. H.      #
# Allen and I. D. Brown [Acta Cryst. (1991), A47, 655-685].                  #
#                                                                            #
# The current version of the core CIF dictionary is obtainable from          #
# ftp://ftp.iucr.org/pub/cif_core.dic.                                       #
#                                                                            #
# Software is freely available for graphical display of the structure(s)     #
# in this CIF. For information consult the CIF software page                 #
# http://www.iucr.org/resources/cif/software.                                #
#                                                                            #
# This file may be used for bona fide research purposes within the           #
# scientific community so long as proper attribution is given to the journal # 
# article from which it was obtained.                                        #
#                                                                            #
##############################################################################
data_I
_audit_creation_method     SHELXL-97
_database_code_depnum_ccdc_archive     'CCDC 987515'
_chemical_name_systematic
;
<i>N</i>-[(1-Benzoylpiperidin-4-yl)methyl]benzamide
;
_chemical_name_common     ?
_chemical_formula_moiety     'C20 H22 N2 O2'
_chemical_formula_sum     'C20 H22 N2 O2'
_chemical_formula_iupac     'C20 H22 N2 O2'
_chemical_formula_weight     322.40
_chemical_melting_point     ?
_symmetry_cell_setting     triclinic
_symmetry_space_group_name_H-M     'P -1'
_symmetry_space_group_name_Hall     '-P 1'
loop_
    _symmetry_equiv_pos_as_xyz
    'x, y, z'
    '-x, -y, -z'
_cell_length_a     9.8039(2)
_cell_length_b     10.4453(2)
_cell_length_c     10.6765(2)
_cell_angle_alpha     62.2080(10)
_cell_angle_beta     66.0090(10)
_cell_angle_gamma     68.1500(10)
_cell_volume     860.80(3)
_cell_formula_units_Z     2
_cell_measurement_reflns_used     3562
_cell_measurement_theta_min     2.25
_cell_measurement_theta_max     26.46
_cell_measurement_temperature     293(2)
_exptl_crystal_description     block
_exptl_crystal_colour     colourless
_exptl_crystal_size_max     0.22
_exptl_crystal_size_mid     0.20
_exptl_crystal_size_min     0.20
_exptl_crystal_density_diffrn     1.244
_exptl_crystal_density_meas     1.188
_exptl_crystal_density_method     'not measured'
_exptl_crystal_F_000     344
_exptl_absorpt_coefficient_mu     0.081
_exptl_absorpt_correction_type     multi-scan
_exptl_absorpt_process_details     '(SADABS; Bruker, 2004)'
_exptl_absorpt_correction_T_min     0.982
_exptl_absorpt_correction_T_max     0.984
_exptl_special_details     ?
_diffrn_ambient_temperature     293(2)
_diffrn_radiation_type     MoK\a
_diffrn_radiation_wavelength     0.71073
_diffrn_radiation_source     'fine-focus sealed tube'
_diffrn_radiation_monochromator     graphite
_diffrn_measurement_device_type     'Bruker Kappa APEXII CCD'
_diffrn_measurement_method     '\w and \f scan'
_diffrn_detector_area_resol_mean     ?
_diffrn_reflns_number     12912
_diffrn_reflns_av_R_equivalents     0.0282
_diffrn_reflns_av_sigmaI/netI     0.0182
_diffrn_reflns_theta_min     2.25
_diffrn_reflns_theta_max     26.46
_diffrn_reflns_theta_full     28.52
_diffrn_measured_fraction_theta_max     0.995
_diffrn_measured_fraction_theta_full     0.995
_diffrn_reflns_limit_h_min     -12
_diffrn_reflns_limit_h_max     12
_diffrn_reflns_limit_k_min     -13
_diffrn_reflns_limit_k_max     13
_diffrn_reflns_limit_l_min     -13
_diffrn_reflns_limit_l_max     13
_diffrn_standards_number     ?
_diffrn_standards_interval_count     ?
_diffrn_standards_interval_time     ?
_diffrn_standards_decay_%     ?
_refine_special_details
;
Refinement of <i>F</i>^2^ against ALL reflections. The weighted <i>R</i>-factor
<i>wR</i> and goodness of fit <i>S</i> are based on <i>F</i>^2^, conventional
<i>R</i>-factors <i>R</i> are based on <i>F</i>, with <i>F</i> set to zero for
negative <i>F</i>^2^. The threshold expression of <i>F</i>^2^ >
\s(<i>F</i>^2^) is used only for calculating <i>R</i>-factors(gt) <i>etc</i>.
and is not relevant to the choice of reflections for refinement.
<i>R</i>-factors based on <i>F</i>^2^ are statistically about twice as large
as those based on <i>F</i>, and <i>R</i>- factors based on ALL data will be
even larger.
;
_reflns_number_total     3562
_reflns_number_gt     2929
_reflns_threshold_expression     I>2\s(I)
_refine_ls_structure_factor_coef     Fsqd
_refine_ls_matrix_type     full
_refine_ls_R_factor_all     0.0509
_refine_ls_R_factor_gt     0.0429
_refine_ls_wR_factor_gt     0.1165
_refine_ls_wR_factor_ref     0.1245
_refine_ls_goodness_of_fit_ref     1.043
_refine_ls_restrained_S_all     1.043
_refine_ls_number_reflns     3531
_refine_ls_number_parameters     217
_refine_ls_number_restraints     0
_refine_ls_hydrogen_treatment     constr
_refine_ls_weighting_scheme     calc
_refine_ls_weighting_details
         'calc w=1/[\s^2^(Fo^2^)+(0.0625P)^2^+0.1352P] where P=(Fo^2^+2Fc^2^)/3'
_atom_sites_solution_hydrogens     geom
_atom_sites_solution_primary     direct
_atom_sites_solution_secondary     difmap
_refine_ls_shift/su_max     0.000
_refine_ls_shift/su_mean     0.000
_refine_diff_density_max     0.557
_refine_diff_density_min     -0.214
_refine_ls_extinction_method     none
_refine_ls_extinction_coef     ?
loop_
    _atom_type_symbol
    _atom_type_description
    _atom_type_scat_dispersion_real
    _atom_type_scat_dispersion_imag
    _atom_type_scat_source
    'C' 'C' 0.0033 0.0016
                         'International Tables Vol C Tables 4.2.6.8 and 6.1.1.4'
    'H' 'H' 0.0000 0.0000
                         'International Tables Vol C Tables 4.2.6.8 and 6.1.1.4'
    'N' 'N' 0.0061 0.0033
                         'International Tables Vol C Tables 4.2.6.8 and 6.1.1.4'
    'O' 'O' 0.0106 0.0060
                         'International Tables Vol C Tables 4.2.6.8 and 6.1.1.4'
_computing_data_collection     'APEX2 (Bruker, 2004)'
_computing_cell_refinement     'APEX2 and SAINT (Bruker, 2004)'
_computing_data_reduction     'SAINT and XPREP (Bruker, 2004)'
_computing_structure_solution     'SIR92 (Altomare <i>et al.</i>, 1993)'
_computing_structure_refinement     'SHELXL97 (Sheldrick, 2008)'
_computing_molecular_graphics     'ORTEP-3 for Windows (Farrugia, 2012)'
_computing_publication_material     'SHELXL97 (Sheldrick, 2008)'
loop_
    _atom_site_type_symbol
    _atom_site_label
    _atom_site_fract_x
    _atom_site_fract_y
    _atom_site_fract_z
    _atom_site_U_iso_or_equiv
    _atom_site_adp_type
    _atom_site_calc_flag
    _atom_site_refinement_flags
    _atom_site_occupancy
    _atom_site_symmetry_multiplicity
    _atom_site_disorder_assembly
    _atom_site_disorder_group
    C C1 0.8259(2) 0.13083(19) -0.42562(19) 0.0716(5) Uani d . 1 1 . .
    H H1 0.8464 0.0451 -0.4428 0.086 Uiso calc R 1 1 . .
    C C2 0.9233(2) 0.14731(18) -0.37349(19) 0.0687(4) Uani d . 1 1 . .
    H H2 1.0097 0.0725 -0.3554 0.082 Uiso calc R 1 1 . .
    C C3 0.89322(16) 0.27493(16) -0.34793(16) 0.0557(3) Uani d . 1 1 . .
    H H3 0.9605 0.2865 -0.3147 0.067 Uiso calc R 1 1 . .
    C C4 0.76373(14) 0.38484(14) -0.37167(13) 0.0462(3) Uani d . 1 1 . .
    C C5 0.6671(2) 0.3663(2) -0.4234(2) 0.0706(4) Uani d . 1 1 . .
    H H5 0.5791 0.4396 -0.4391 0.085 Uiso calc R 1 1 . .
    C C6 0.6987(2) 0.2410(2) -0.4522(2) 0.0805(5) Uani d . 1 1 . .
    H H6 0.6338 0.2313 -0.4895 0.097 Uiso calc R 1 1 . .
    C C7 0.75109(14) 0.87255(14) 0.19275(14) 0.0459(3) Uani d . 1 1 . .
    C C8 0.68184(17) 0.89913(16) 0.32258(16) 0.0555(3) Uani d . 1 1 . .
    H H8 0.6521 0.8227 0.4115 0.067 Uiso calc R 1 1 . .
    C C9 0.65695(19) 1.03945(18) 0.32005(18) 0.0655(4) Uani d . 1 1 . .
    H H9 0.6091 1.0571 0.4075 0.079 Uiso calc R 1 1 . .
    C C10 0.7016(2) 1.15236(17) 0.1911(2) 0.0705(4) Uani d . 1 1 . .
    H H10 0.6842 1.2465 0.1904 0.085 Uiso calc R 1 1 . .
    C C11 0.7722(2) 1.12603(19) 0.0627(2) 0.0797(5) Uani d . 1 1 . .
    H H11 0.8044 1.2023 -0.0254 0.096 Uiso calc R 1 1 . .
    C C12 0.7961(2) 0.98681(18) 0.06295(17) 0.0687(4) Uani d . 1 1 . .
    H H12 0.8428 0.9704 -0.0251 0.082 Uiso calc R 1 1 . .
    C C13 0.74162(16) 0.54026(13) 0.13846(15) 0.0491(3) Uani d . 1 1 . .
    H H13A 0.6493 0.5026 0.1824 0.059 Uiso calc R 1 1 . .
    H H13B 0.8142 0.4717 0.1942 0.059 Uiso calc R 1 1 . .
    C C14 0.80986(15) 0.55186(13) -0.02091(15) 0.0489(3) Uani d . 1 1 . .
    H H14A 0.8293 0.4553 -0.0244 0.059 Uiso calc R 1 1 . .
    H H14B 0.9072 0.5801 -0.0608 0.059 Uiso calc R 1 1 . .
    C C15 0.70474(15) 0.66528(13) -0.11683(15) 0.0485(3) Uani d . 1 1 . .
    H H15 0.6124 0.6289 -0.0839 0.058 Uiso calc R 1 1 . .
    C C16 0.65720(17) 0.81395(14) -0.09792(16) 0.0545(3) Uani d . 1 1 . .
    H H16A 0.7453 0.8581 -0.1435 0.065 Uiso calc R 1 1 . .
    H H16B 0.5798 0.8810 -0.1483 0.065 Uiso calc R 1 1 . .
    C C17 0.59429(16) 0.79586(15) 0.06342(16) 0.0535(3) Uani d . 1 1 . .
    H H17A 0.5726 0.8908 0.0712 0.064 Uiso calc R 1 1 . .
    H H17B 0.4992 0.7629 0.1067 0.064 Uiso calc R 1 1 . .
    C C18 0.78445(14) 0.71670(14) 0.20002(14) 0.0455(3) Uani d . 1 1 . .
    C C19 0.78213(19) 0.68686(15) -0.27908(16) 0.0573(3) Uani d . 1 1 . .
    H H19A 0.7154 0.7658 -0.3369 0.069 Uiso calc R 1 1 . .
    H H19B 0.8762 0.7184 -0.3109 0.069 Uiso calc R 1 1 . .
    C C20 0.71745(15) 0.52476(14) -0.34233(14) 0.0483(3) Uani d . 1 1 . .
    N N1 0.70509(12) 0.68746(11) 0.14379(12) 0.0470(3) Uani d . 1 1 . .
    N N2 0.81811(14) 0.55385(12) -0.30954(13) 0.0534(3) Uani d . 1 1 . .
    H H2A 0.9056 0.4929 -0.3064 0.064 Uiso calc R 1 1 . .
    O O1 0.59104(12) 0.60806(12) -0.34789(13) 0.0697(3) Uani d . 1 1 . .
    O O2 0.88170(13) 0.62016(11) 0.25938(13) 0.0689(3) Uani d . 1 1 . .
loop_
    _atom_site_aniso_label
    _atom_site_aniso_U_11
    _atom_site_aniso_U_22
    _atom_site_aniso_U_33
    _atom_site_aniso_U_12
    _atom_site_aniso_U_13
    _atom_site_aniso_U_23
    C1 0.0865(11) 0.0708(10) 0.0764(10) -0.0293(9) -0.0096(9) -0.0448(9)
    C2 0.0719(10) 0.0632(9) 0.0812(11) -0.0047(7) -0.0229(8) -0.0417(8)
    C3 0.0563(8) 0.0607(8) 0.0644(8) -0.0080(6) -0.0217(6) -0.0346(7)
    C4 0.0523(7) 0.0514(7) 0.0393(6) -0.0144(5) -0.0127(5) -0.0186(5)
    C5 0.0704(10) 0.0781(11) 0.0874(11) -0.0067(8) -0.0393(9) -0.0430(9)
    C6 0.0848(12) 0.0992(13) 0.0971(13) -0.0290(10) -0.0304(10) -0.0573(11)
    C7 0.0473(7) 0.0477(7) 0.0529(7) -0.0087(5) -0.0160(5) -0.0267(6)
    C8 0.0653(8) 0.0561(8) 0.0526(7) -0.0163(6) -0.0129(6) -0.0274(6)
    C9 0.0734(10) 0.0675(9) 0.0698(9) -0.0176(7) -0.0082(8) -0.0455(8)
    C10 0.0833(11) 0.0542(8) 0.0871(11) -0.0199(8) -0.0168(9) -0.0393(8)
    C11 0.1130(14) 0.0594(9) 0.0692(10) -0.0401(9) -0.0106(10) -0.0232(8)
    C12 0.0919(11) 0.0662(9) 0.0542(8) -0.0308(8) -0.0042(8) -0.0314(7)
    C13 0.0590(7) 0.0381(6) 0.0579(8) -0.0068(5) -0.0231(6) -0.0217(5)
    C14 0.0568(7) 0.0382(6) 0.0582(8) -0.0033(5) -0.0214(6) -0.0244(5)
    C15 0.0561(7) 0.0432(7) 0.0580(8) -0.0076(5) -0.0229(6) -0.0251(6)
    C16 0.0682(8) 0.0403(7) 0.0666(8) 0.0011(6) -0.0362(7) -0.0249(6)
    C17 0.0558(7) 0.0474(7) 0.0720(9) 0.0045(6) -0.0318(7) -0.0344(6)
    C18 0.0471(6) 0.0467(7) 0.0497(7) -0.0062(5) -0.0158(5) -0.0249(5)
    C19 0.0773(9) 0.0465(7) 0.0576(8) -0.0108(6) -0.0268(7) -0.0228(6)
    C20 0.0530(7) 0.0493(7) 0.0442(6) -0.0080(6) -0.0163(5) -0.0190(5)
    N1 0.0534(6) 0.0408(5) 0.0580(6) -0.0019(4) -0.0242(5) -0.0265(5)
    N2 0.0609(7) 0.0520(6) 0.0609(7) -0.0032(5) -0.0262(5) -0.0314(5)
    O1 0.0602(6) 0.0635(6) 0.0921(8) 0.0024(5) -0.0320(6) -0.0379(6)
    O2 0.0756(7) 0.0571(6) 0.0973(8) 0.0054(5) -0.0534(6) -0.0382(6)
_geom_special_details
;
All e.s.d.'s (except the e.s.d. in the dihedral angle between two l.s. planes)
are estimated using the full covariance matrix. The cell e.s.d.'s are taken
into account individually in the estimation of e.s.d.'s in distances, angles
and torsion angles; correlations between e.s.d.'s in cell parameters are only
used when they are defined by crystal symmetry. An approximate (isotropic)
treatment of cell e.s.d.'s is used for estimating e.s.d.'s involving l.s.
planes.
;
loop_
    _geom_bond_atom_site_label_1
    _geom_bond_atom_site_label_2
    _geom_bond_site_symmetry_2
    _geom_bond_distance
    _geom_bond_publ_flag
    C1 C6 . 1.369(3) ?
    C1 C2 . 1.377(2) ?
    C1 H1 . 0.9300 ?
    C2 C3 . 1.3854(19) ?
    C2 H2 . 0.9300 ?
    C3 C4 . 1.3782(19) ?
    C3 H3 . 0.9300 ?
    C4 C5 . 1.3788(19) ?
    C4 C20 . 1.5026(17) ?
    C5 C6 . 1.378(2) ?
    C5 H5 . 0.9300 ?
    C6 H6 . 0.9300 ?
    C7 C12 . 1.376(2) ?
    C7 C8 . 1.3830(18) ?
    C7 C18 . 1.5065(16) ?
    C8 C9 . 1.3823(19) ?
    C8 H8 . 0.9300 ?
    C9 C10 . 1.363(2) ?
    C9 H9 . 0.9300 ?
    C10 C11 . 1.369(2) ?
    C10 H10 . 0.9300 ?
    C11 C12 . 1.383(2) ?
    C11 H11 . 0.9300 ?
    C12 H12 . 0.9300 ?
    C13 N1 . 1.4665(14) ?
    C13 C14 . 1.5166(18) ?
    C13 H13A . 0.9700 ?
    C13 H13B . 0.9700 ?
    C14 C15 . 1.5272(18) ?
    C14 H14A . 0.9700 ?
    C14 H14B . 0.9700 ?
    C15 C19 . 1.5236(19) ?
    C15 C16 . 1.5319(16) ?
    C15 H15 . 0.9800 ?
    C16 C17 . 1.517(2) ?
    C16 H16A . 0.9700 ?
    C16 H16B . 0.9700 ?
    C17 N1 . 1.4610(16) ?
    C17 H17A . 0.9700 ?
    C17 H17B . 0.9700 ?
    C18 O2 . 1.2277(15) ?
    C18 N1 . 1.3367(16) ?
    C19 N2 . 1.4573(16) ?
    C19 H19A . 0.9700 ?
    C19 H19B . 0.9700 ?
    C20 O1 . 1.2270(16) ?
    C20 N2 . 1.3387(17) ?
    N2 H2A . 0.8600 ?
loop_
    _geom_angle_atom_site_label_1
    _geom_angle_atom_site_label_2
    _geom_angle_atom_site_label_3
    _geom_angle_site_symmetry_1
    _geom_angle_site_symmetry_3
    _geom_angle
    _geom_angle_publ_flag
    C6 C1 C2 . . 119.84(14) ?
    C6 C1 H1 . . 120.1 ?
    C2 C1 H1 . . 120.1 ?
    C1 C2 C3 . . 120.26(15) ?
    C1 C2 H2 . . 119.9 ?
    C3 C2 H2 . . 119.9 ?
    C4 C3 C2 . . 120.12(13) ?
    C4 C3 H3 . . 119.9 ?
    C2 C3 H3 . . 119.9 ?
    C3 C4 C5 . . 118.85(13) ?
    C3 C4 C20 . . 124.40(11) ?
    C5 C4 C20 . . 116.74(12) ?
    C6 C5 C4 . . 121.14(15) ?
    C6 C5 H5 . . 119.4 ?
    C4 C5 H5 . . 119.4 ?
    C1 C6 C5 . . 119.76(14) ?
    C1 C6 H6 . . 120.1 ?
    C5 C6 H6 . . 120.1 ?
    C12 C7 C8 . . 118.99(12) ?
    C12 C7 C18 . . 122.18(12) ?
    C8 C7 C18 . . 118.70(12) ?
    C9 C8 C7 . . 119.91(13) ?
    C9 C8 H8 . . 120.0 ?
    C7 C8 H8 . . 120.0 ?
    C10 C9 C8 . . 120.86(14) ?
    C10 C9 H9 . . 119.6 ?
    C8 C9 H9 . . 119.6 ?
    C9 C10 C11 . . 119.43(14) ?
    C9 C10 H10 . . 120.3 ?
    C11 C10 H10 . . 120.3 ?
    C10 C11 C12 . . 120.43(15) ?
    C10 C11 H11 . . 119.8 ?
    C12 C11 H11 . . 119.8 ?
    C7 C12 C11 . . 120.36(14) ?
    C7 C12 H12 . . 119.8 ?
    C11 C12 H12 . . 119.8 ?
    N1 C13 C14 . . 109.34(10) ?
    N1 C13 H13A . . 109.8 ?
    C14 C13 H13A . . 109.8 ?
    N1 C13 H13B . . 109.8 ?
    C14 C13 H13B . . 109.8 ?
    H13A C13 H13B . . 108.3 ?
    C13 C14 C15 . . 112.38(10) ?
    C13 C14 H14A . . 109.1 ?
    C15 C14 H14A . . 109.1 ?
    C13 C14 H14B . . 109.1 ?
    C15 C14 H14B . . 109.1 ?
    H14A C14 H14B . . 107.9 ?
    C19 C15 C14 . . 111.50(11) ?
    C19 C15 C16 . . 109.95(11) ?
    C14 C15 C16 . . 109.78(10) ?
    C19 C15 H15 . . 108.5 ?
    C14 C15 H15 . . 108.5 ?
    C16 C15 H15 . . 108.5 ?
    C17 C16 C15 . . 111.99(11) ?
    C17 C16 H16A . . 109.2 ?
    C15 C16 H16A . . 109.2 ?
    C17 C16 H16B . . 109.2 ?
    C15 C16 H16B . . 109.2 ?
    H16A C16 H16B . . 107.9 ?
    N1 C17 C16 . . 110.21(10) ?
    N1 C17 H17A . . 109.6 ?
    C16 C17 H17A . . 109.6 ?
    N1 C17 H17B . . 109.6 ?
    C16 C17 H17B . . 109.6 ?
    H17A C17 H17B . . 108.1 ?
    O2 C18 N1 . . 122.09(11) ?
    O2 C18 C7 . . 119.08(11) ?
    N1 C18 C7 . . 118.82(11) ?
    N2 C19 C15 . . 113.75(11) ?
    N2 C19 H19A . . 108.8 ?
    C15 C19 H19A . . 108.8 ?
    N2 C19 H19B . . 108.8 ?
    C15 C19 H19B . . 108.8 ?
    H19A C19 H19B . . 107.7 ?
    O1 C20 N2 . . 121.84(12) ?
    O1 C20 C4 . . 120.44(12) ?
    N2 C20 C4 . . 117.72(11) ?
    C18 N1 C17 . . 126.14(10) ?
    C18 N1 C13 . . 120.63(10) ?
    C17 N1 C13 . . 112.60(9) ?
    C20 N2 C19 . . 121.23(11) ?
    C20 N2 H2A . . 119.4 ?
    C19 N2 H2A . . 119.4 ?
loop_
    _geom_torsion_atom_site_label_1
    _geom_torsion_atom_site_label_2
    _geom_torsion_atom_site_label_3
    _geom_torsion_atom_site_label_4
    _geom_torsion_site_symmetry_1
    _geom_torsion_site_symmetry_2
    _geom_torsion_site_symmetry_3
    _geom_torsion_site_symmetry_4
    _geom_torsion
    _geom_torsion_publ_flag
    C6 C1 C2 C3 . . . . -0.1(3) ?
    C1 C2 C3 C4 . . . . 1.3(2) ?
    C2 C3 C4 C5 . . . . -1.1(2) ?
    C2 C3 C4 C20 . . . . 177.72(13) ?
    C3 C4 C5 C6 . . . . -0.4(2) ?
    C20 C4 C5 C6 . . . . -179.32(15) ?
    C2 C1 C6 C5 . . . . -1.4(3) ?
    C4 C5 C6 C1 . . . . 1.7(3) ?
    C12 C7 C8 C9 . . . . 0.9(2) ?
    C18 C7 C8 C9 . . . . 176.74(12) ?
    C7 C8 C9 C10 . . . . -0.8(2) ?
    C8 C9 C10 C11 . . . . -0.1(3) ?
    C9 C10 C11 C12 . . . . 1.0(3) ?
    C8 C7 C12 C11 . . . . 0.0(2) ?
    C18 C7 C12 C11 . . . . -175.70(15) ?
    C10 C11 C12 C7 . . . . -1.0(3) ?
    N1 C13 C14 C15 . . . . -56.11(14) ?
    C13 C14 C15 C19 . . . . 174.11(10) ?
    C13 C14 C15 C16 . . . . 52.02(15) ?
    C19 C15 C16 C17 . . . . -174.15(11) ?
    C14 C15 C16 C17 . . . . -51.14(15) ?
    C15 C16 C17 N1 . . . . 55.05(15) ?
    C12 C7 C18 O2 . . . . 107.97(17) ?
    C8 C7 C18 O2 . . . . -67.72(17) ?
    C12 C7 C18 N1 . . . . -73.19(18) ?
    C8 C7 C18 N1 . . . . 111.12(14) ?
    C14 C15 C19 N2 . . . . 63.59(15) ?
    C16 C15 C19 N2 . . . . -174.42(11) ?
    C3 C4 C20 O1 . . . . -170.49(13) ?
    C5 C4 C20 O1 . . . . 8.4(2) ?
    C3 C4 C20 N2 . . . . 9.15(19) ?
    C5 C4 C20 N2 . . . . -172.00(13) ?
    O2 C18 N1 C17 . . . . -176.01(13) ?
    C7 C18 N1 C17 . . . . 5.18(19) ?
    O2 C18 N1 C13 . . . . -5.8(2) ?
    C7 C18 N1 C13 . . . . 175.39(11) ?
    C16 C17 N1 C18 . . . . 110.77(14) ?
    C16 C17 N1 C13 . . . . -60.11(14) ?
    C14 C13 N1 C18 . . . . -111.16(13) ?
    C14 C13 N1 C17 . . . . 60.29(14) ?
    O1 C20 N2 C19 . . . . -0.2(2) ?
    C4 C20 N2 C19 . . . . -179.78(11) ?
    C15 C19 N2 C20 . . . . 89.66(15) ?
loop_
    _geom_hbond_atom_site_label_D
    _geom_hbond_atom_site_label_H
    _geom_hbond_atom_site_label_A
    _geom_hbond_site_symmetry_A
    _geom_hbond_distance_DH
    _geom_hbond_distance_HA
    _geom_hbond_distance_DA
    _geom_hbond_angle_DHA
    C13 H13A O1 2_665 0.97 2.60 3.5548(18) 169.0
    C3 H3 O2 2_765 0.93 2.47 3.3803(17) 166.5
    N2 H2A O2 2_765 0.86 2.11 2.9401(15) 161.6
    C8 H8 O1 1_556 0.93 2.52 3.4506(19) 175.9
_iucr_refine_instructions_details
;
TITL USHA_PC1_0m in P-1
CELL  0.71073   9.8039  10.4453  10.6765   62.208   66.009   68.150
ZERR     2.00   0.0002   0.0002   0.0002    0.001    0.001    0.001
LATT   1
SFAC  C    H    N    O
UNIT  40   44   4     4
MERG   2
EQIV $1 1-X,1-Y,-Z
EQIV $2 2-X,1-Y,-Z
EQIV $3 X,Y,1+Z
HTAB C13 O1_$1
HTAB C3 O2_$2
HTAB N2 O2_$2
HTAB C8 O1_$3
HTAB C5 O1
HTAB C13 O2
FMAP   2
PLAN   20
ACTA
BOND
BOND   $H
CONF
WPDB   1
L.S.  20
WGHT    0.062500    0.135200
FVAR       0.30184
MOLE    1
C1    1    0.825904    0.130829   -0.425625    11.00000    0.08648    0.07083 =
         0.07640   -0.04476   -0.00960   -0.02934
AFIX  43
H1    2    0.846449    0.045080   -0.442768    11.00000   -1.20000
AFIX   0
C2    1    0.923345    0.147314   -0.373485    11.00000    0.07192    0.06318 =
         0.08117   -0.04172   -0.02290   -0.00475
AFIX  43
H2    2    1.009711    0.072483   -0.355359    11.00000   -1.20000
AFIX   0
C3    1    0.893220    0.274934   -0.347928    11.00000    0.05630    0.06067 =
         0.06440   -0.03456   -0.02169   -0.00800
AFIX  43
H3    2    0.960503    0.286462   -0.314688    11.00000   -1.20000
AFIX   0
C4    1    0.763727    0.384839   -0.371673    11.00000    0.05229    0.05137 =
         0.03933   -0.01856   -0.01273   -0.01438
C5    1    0.667123    0.366294   -0.423393    11.00000    0.07040    0.07808 =
         0.08744   -0.04296   -0.03927   -0.00672
AFIX  43
H5    2    0.579138    0.439606   -0.439132    11.00000   -1.20000
AFIX   0
C6    1    0.698695    0.240995   -0.452166    11.00000    0.08482    0.09918 =
         0.09705   -0.05731   -0.03036   -0.02901
AFIX  43
H6    2    0.633832    0.231298   -0.489478    11.00000   -1.20000
AFIX   0
C7    1    0.751092    0.872546    0.192752    11.00000    0.04725    0.04774 =
         0.05290   -0.02667   -0.01602   -0.00873
C8    1    0.681843    0.899127    0.322584    11.00000    0.06526    0.05612 =
         0.05264   -0.02741   -0.01291   -0.01632
AFIX  43
H8    2    0.652062    0.822695    0.411472    11.00000   -1.20000
AFIX   0
C9    1    0.656953    1.039447    0.320054    11.00000    0.07339    0.06753 =
         0.06977   -0.04553   -0.00819   -0.01756
AFIX  43
H9    2    0.609124    1.057053    0.407480    11.00000   -1.20000
AFIX   0
C10   1    0.701599    1.152356    0.191085    11.00000    0.08325    0.05417 =
         0.08710   -0.03934   -0.01681   -0.01991
AFIX  43
H10   2    0.684210    1.246471    0.190379    11.00000   -1.20000
AFIX   0
C11   1    0.772224    1.126034    0.062662    11.00000    0.11302    0.05943 =
         0.06918   -0.02316   -0.01057   -0.04009
AFIX  43
H11   2    0.804380    1.202266   -0.025381    11.00000   -1.20000
AFIX   0
C12   1    0.796091    0.986810    0.062948    11.00000    0.09189    0.06619 =
         0.05421   -0.03139   -0.00422   -0.03079
AFIX  43
H12   2    0.842818    0.970356   -0.025097    11.00000   -1.20000
AFIX   0
C13   1    0.741619    0.540258    0.138464    11.00000    0.05900    0.03812 =
         0.05795   -0.02170   -0.02309   -0.00675
AFIX  23
H13A  2    0.649317    0.502635    0.182436    11.00000   -1.20000
H13B  2    0.814174    0.471692    0.194227    11.00000   -1.20000
AFIX   0
C14   1    0.809862    0.551863   -0.020912    11.00000    0.05678    0.03819 =
         0.05825   -0.02441   -0.02138   -0.00335
AFIX  23
H14A  2    0.829329    0.455304   -0.024386    11.00000   -1.20000
H14B  2    0.907227    0.580055   -0.060838    11.00000   -1.20000
AFIX   0
C15   1    0.704744    0.665275   -0.116827    11.00000    0.05613    0.04318 =
         0.05796   -0.02510   -0.02292   -0.00764
AFIX  13
H15   2    0.612394    0.628915   -0.083950    11.00000   -1.20000
AFIX   0
C16   1    0.657202    0.813948   -0.097917    11.00000    0.06823    0.04033 =
         0.06665   -0.02489   -0.03617    0.00106
AFIX  23
H16A  2    0.745287    0.858117   -0.143493    11.00000   -1.20000
H16B  2    0.579759    0.881003   -0.148264    11.00000   -1.20000
AFIX   0
C17   1    0.594285    0.795859    0.063424    11.00000    0.05584    0.04743 =
         0.07204   -0.03442   -0.03183    0.00446
AFIX  23
H17A  2    0.572637    0.890762    0.071250    11.00000   -1.20000
H17B  2    0.499217    0.762917    0.106664    11.00000   -1.20000
AFIX   0
C18   1    0.784446    0.716701    0.200022    11.00000    0.04710    0.04666 =
         0.04967   -0.02489   -0.01584   -0.00616
C19   1    0.782131    0.686862   -0.279075    11.00000    0.07735    0.04649 =
         0.05763   -0.02275   -0.02679   -0.01079
AFIX  23
H19A  2    0.715420    0.765776   -0.336905    11.00000   -1.20000
H19B  2    0.876179    0.718376   -0.310878    11.00000   -1.20000
AFIX   0
C20   1    0.717454    0.524761   -0.342332    11.00000    0.05296    0.04925 =
         0.04416   -0.01902   -0.01628   -0.00799
N1    3    0.705087    0.687459    0.143787    11.00000    0.05337    0.04079 =
         0.05796   -0.02651   -0.02423   -0.00188
N2    3    0.818109    0.553853   -0.309536    11.00000    0.06090    0.05202 =
         0.06086   -0.03135   -0.02615   -0.00317
AFIX  43
H2A   2    0.905636    0.492911   -0.306385    11.00000   -1.20000
AFIX   0
O1    4    0.591042    0.608063   -0.347894    11.00000    0.06024    0.06352 =
         0.09211   -0.03786   -0.03198    0.00235
O2    4    0.881699    0.620161    0.259381    11.00000    0.07564    0.05706 =
         0.09728   -0.03817   -0.05342    0.00544
HKLF 4
END
;
data_New_Global_Publ_Block
_journal_date_recd_electronic     2014-03-13
_journal_date_accepted     2014-06-02
_journal_name_full     'Acta Crystallographica, Section E'
_journal_year     2014
_journal_volume     70
_journal_issue      7
_journal_page_first     o771
_journal_page_last     o771
_journal_paper_category     QO
_journal_paper_doi     10.1107/S1600536814012793
_journal_coeditor_code     BT6968
_publ_contact_author_name     'G. Usha'
_publ_contact_author_address
;
'PG and Research Department of Physics'
Queen Mary's College
Chennai-4
Tamilnadu
India
;
_publ_contact_author_email     'guqmc@yahoo.com'
_publ_contact_author_fax     ?
_publ_contact_author_phone     '9150761514'
_publ_section_title
;
<i>N</i>-[(1-Benzoylpiperidin-4-yl)methyl]benzamide
;
loop_
    _publ_author_name
    _publ_author_footnote
    _publ_author_address
    'Prathebha, K.' .
;
PG and Research Department of Physics
Queen Mary's College
Chennai-4
Tamilnadu
India
;
    'Reuben Jonathan, D.' .
;
PG and Research Department of Chemistry
Presidency College
Chennai-5
Tamil Nadu
India
;
    'Shanmugam, Sathya' .
;
PG and Research Department of Physics
Queen Mary's College
Chennai-4
Tamilnadu
India
;
    'Usha, G.' .
;
PG and Research Department of Physics
Queen Mary's College
Chennai-4
Tamilnadu
India
;
