# Supplementary material for: N-[(1-Benzoyl­piperidin-4-yl)meth­yl]benzamide
Source: Acta Crystallogr Sect E Struct Rep Online. 2014 Jun 14;70(Pt 7):o771. doi: 10.1107/S1600536814012793 (PMC4120622; doi:10.1107/S1600536814012793)
Supplement: Supplementary file 2 [file e-70-0o771-Isup2.hkl]

#
# h,k,l, Fc-squared, Fo-squared, sigma(Fo-squared) and status flag
#
data_I
_shelx_title ' USHA_PC1_0m in P-1'
_shelx_refln_list_code          4
_shelx_F_calc_maximum      120.51
_exptl_crystal_F_000       344.00
_reflns_d_resolution_high  0.7976
 
loop_
 _symmetry_equiv_pos_as_xyz
 'x, y, z'
 '-x, -y, -z'
 
_cell_length_a     9.8039
_cell_length_b    10.4453
_cell_length_c    10.6765
_cell_angle_alpha  62.208
_cell_angle_beta   66.009
_cell_angle_gamma  68.150
 
_shelx_F_squared_multiplier     1.000
 
loop_
 _refln_index_h
 _refln_index_k
 _refln_index_l
 _refln_F_squared_calc
 _refln_F_squared_meas
 _refln_F_squared_sigma
 _refln_observed_status
   1   0   0       65.31       62.60      0.59 o
   2   0   0    14522.26     9877.25    241.14 o
   3   0   0      100.86       94.73      1.01 o
   4   0   0        0.05        0.36      0.07 o
   5   0   0        8.29       11.11      0.25 o
   6   0   0       21.62       27.80      0.53 o
   7   0   0        0.33        0.07      0.19 o
   8   0   0       17.57       14.97      0.56 o
   9   0   0        2.40        2.85      0.33 o
  10   0   0       15.27       13.65      0.76 o
 -10   1   0        1.24        1.45      0.33 o
  -9   1   0        0.00        0.00      0.25 o
  -8   1   0        8.97        7.36      0.43 o
  -7   1   0       52.32       50.48      1.14 o
  -6   1   0       34.87       44.91      1.01 o
  -5   1   0        3.41        3.35      0.19 o
  -4   1   0      155.94      172.08      2.33 o
  -3   1   0       68.04       68.28      0.94 o
  -2   1   0       62.89       72.80      0.83 o
  -1   1   0      732.72      745.93      7.18 o
   0   1   0      752.48      758.56     12.34 o
   1   1   0     1619.28     1516.44     13.75 o
   2   1   0     1389.99     1288.93     13.56 o
   3   1   0      419.04      377.61      4.42 o
   4   1   0      130.28      115.00      1.42 o
   5   1   0       15.58       18.53      0.33 o
   6   1   0       18.76       17.70      0.31 o
   7   1   0        7.60        7.29      0.32 o
   8   1   0       13.34       13.04      0.55 o
   9   1   0       14.89       13.26      0.71 o
  10   1   0       10.19       11.47      1.04 o
  11   1   0        4.09        4.92      0.58 o
 -10   2   0        0.04       -0.05      0.35 o
  -9   2   0        6.09        7.36      0.48 o
  -8   2   0       18.58       16.92      0.63 o
  -7   2   0        0.79        0.27      0.30 o
  -6   2   0       44.12       40.94      0.97 o
  -5   2   0       67.76       72.88      1.13 o
  -4   2   0       65.46       64.02      0.97 o
  -3   2   0      282.43      324.73      3.55 o
  -2   2   0      951.37      943.01     11.57 o
  -1   2   0     1234.98     1197.96     15.64 o
   0   2   0       61.79       59.83      1.12 o
   1   2   0     3056.98     2877.28     43.65 o
   2   2   0      545.82      537.97      6.27 o
   3   2   0      273.66      242.81      2.66 o
   4   2   0       38.79       37.82      0.53 o
   5   2   0      157.76      166.15      2.06 o
   6   2   0        0.85        0.58      0.10 o
   7   2   0        0.73        0.76      0.11 o
   8   2   0       21.44       26.84      0.66 o
   9   2   0       66.73       66.17      2.80 o
  10   2   0       26.13       26.12      1.03 o
  11   2   0       23.50       24.70      1.08 o
  -9   3   0        4.92        4.21      0.42 o
  -8   3   0       11.66        9.08      0.51 o
  -7   3   0        3.34        3.47      0.33 o
  -6   3   0       28.15       24.04      0.67 o
  -5   3   0        8.22        8.45      0.28 o
  -4   3   0       13.92       12.22      0.26 o
  -3   3   0       51.56       73.06      1.03 o
  -2   3   0      110.42      113.17      1.53 o
  -1   3   0      207.29      215.70      4.35 o
   0   3   0       60.41       49.35      1.87 o
   1   3   0      146.11      155.92      1.99 o
   2   3   0       19.77       19.76      0.49 o
   3   3   0      106.79      105.72      1.21 o
   4   3   0       38.84       41.37      0.60 o
   6   3   0      100.67      105.00      1.38 o
   7   3   0        0.03       -0.03      0.11 o
   8   3   0       12.91       12.12      0.40 o
   9   3   0       40.93       43.90      1.34 o
  10   3   0       10.52       11.37      0.69 o
  11   3   0        6.89        6.59      0.99 o
  -9   4   0        2.92        2.92      0.38 o
  -8   4   0        2.14        2.05      0.47 o
  -7   4   0        0.43       -0.16      0.23 o
  -6   4   0        0.24        0.24      0.19 o
  -5   4   0       60.26       61.39      1.08 o
  -4   4   0      107.48      111.43      1.79 o
  -3   4   0      245.28      231.61      3.06 o
  -2   4   0       22.66       28.29      0.49 o
  -1   4   0        1.10        3.18      0.33 o
   0   4   0      446.03      465.72      9.20 o
   1   4   0       15.14       12.44      0.24 o
   2   4   0        1.06        1.99      0.11 o
   3   4   0      181.79      186.25      2.49 o
   4   4   0       34.52       52.17      0.89 o
   5   4   0       45.74       43.71      0.64 o
   6   4   0       88.10       84.60      1.27 o
   7   4   0       12.28       13.29      0.36 o
   8   4   0        0.16       -0.12      0.15 o
   9   4   0        1.42        1.88      0.31 o
  10   4   0        0.28        0.77      0.55 o
  11   4   0        0.00       -0.11      0.66 o
  -8   5   0        1.68        1.64      0.33 o
  -7   5   0        4.26        4.15      0.30 o
  -6   5   0       18.08       15.77      0.46 o
  -5   5   0       79.21       76.91      1.30 o
  -4   5   0      382.66      370.49      6.34 o
  -3   5   0       80.50       84.78      1.36 o
  -2   5   0      563.23      544.81      7.71 o
  -1   5   0        0.11        0.66      0.16 o
   0   5   0        8.76       12.94      0.71 o
   1   5   0      335.00      326.89      5.39 o
   2   5   0        4.60        5.83      0.19 o
   3   5   0      136.02      124.48      1.88 o
   4   5   0       18.37       16.93      0.36 o
   5   5   0       15.66       20.69      0.40 o
   6   5   0       47.09       49.23      0.81 o
   7   5   0       24.49       23.01      0.50 o
   8   5   0        1.57        1.40      0.20 o
   9   5   0        4.10        4.27      0.31 o
  10   5   0        0.70        0.90      0.71 o
  -7   6   0        5.66        6.02      0.40 o
  -6   6   0        1.13        1.45      0.22 o
  -5   6   0       64.33       65.27      4.23 o
  -4   6   0        6.57        6.76      0.66 o
  -3   6   0      738.68      711.95     10.07 o
  -2   6   0       18.40       16.07      0.36 o
  -1   6   0      176.99      168.77      3.57 o
   0   6   0       46.37       48.03      1.16 o
   1   6   0      146.11      153.29      2.26 o
   2   6   0      211.92      207.11      3.03 o
   3   6   0      319.77      330.17      4.75 o
   4   6   0       58.54       59.13      1.04 o
   5   6   0        0.23        0.48      0.12 o
   6   6   0        2.77        2.25      0.18 o
   7   6   0        7.73        7.92      0.34 o
   8   6   0        9.25        9.91      0.37 o
   9   6   0        0.01       -0.18      0.18 o
  10   6   0        0.17        0.09      0.34 o
  -7   7   0        0.34        0.63      0.28 o
  -6   7   0        0.21        0.85      0.28 o
  -5   7   0       13.67       14.21      0.99 o
  -4   7   0       20.42       20.67      0.71 o
  -3   7   0      330.82      335.39      9.66 o
  -2   7   0       33.53       33.75      0.63 o
  -1   7   0      447.49      442.54      8.93 o
   0   7   0       84.09       84.30      1.94 o
   1   7   0       37.82       41.95      0.65 o
   2   7   0      120.18      117.95      1.89 o
   3   7   0       18.09       16.93      0.60 o
   4   7   0       51.26       52.06      0.83 o
   5   7   0        1.13        0.75      0.21 o
   6   7   0        6.82        7.07      0.33 o
   7   7   0       22.94       23.17      0.60 o
   8   7   0        3.37        3.00      0.27 o
   9   7   0        2.97        3.04      0.29 o
  10   7   0        3.92        4.14      0.53 o
  -6   8   0        0.36        0.22      0.55 o
  -5   8   0        6.34        6.45      0.50 o
  -4   8   0       19.55       21.54      0.79 o
  -3   8   0        0.24        0.22      0.20 o
  -2   8   0        9.72        9.34      0.29 o
  -1   8   0       32.31       33.70      1.01 o
   0   8   0        2.40        3.31      0.34 o
   1   8   0      129.21      129.12      1.97 o
   2   8   0        4.15        4.58      0.27 o
   3   8   0       23.42       22.02      0.81 o
   4   8   0       66.39       69.08      1.30 o
   5   8   0        0.17        0.53      0.17 o
   6   8   0       69.36       65.25      1.25 o
   7   8   0        0.00       -0.19      0.19 o
   8   8   0       15.33       14.77      0.63 o
   9   8   0        0.22        0.35      0.24 o
  -4   9   0        2.54        2.41      0.34 o
  -3   9   0        6.44        6.34      0.71 o
  -2   9   0        0.74        0.96      0.20 o
  -1   9   0       26.05       26.30      0.93 o
   0   9   0        3.67        3.31      0.38 o
   1   9   0       24.27       24.61      0.79 o
   2   9   0       91.15       86.67      2.09 o
   3   9   0        0.22        0.13      0.27 o
   4   9   0       42.90       46.05      1.12 o
   5   9   0        0.48        0.22      0.17 o
   6   9   0        9.60       10.80      0.59 o
   7   9   0       14.08       13.28      0.62 o
   8   9   0       14.97       18.44      0.59 o
  -3  10   0        0.02       -0.20      0.20 o
  -2  10   0        1.77        2.31      0.33 o
  -1  10   0        4.32        4.39      0.66 o
   0  10   0        0.01       -0.11      0.33 o
   1  10   0        6.72        6.70      0.38 o
   2  10   0        1.49        1.78      0.31 o
   3  10   0        4.36        4.25      0.42 o
   4  10   0        1.76        2.24      0.32 o
   5  10   0        0.24        0.26      0.17 o
   6  10   0        0.45       -0.01      0.21 o
   7  10   0        0.15        0.14      0.23 o
   0  11   0        1.42        1.60      0.77 o
   1  11   0        3.53        5.05      0.38 o
   2  11   0        2.53        2.49      0.37 o
   3  11   0        3.42        2.70      0.66 o
   4  11   0        7.32        8.01      0.51 o
   5  11   0        0.01       -0.05      0.35 o
  -3 -11   1        0.18       -0.44      0.44 o
  -2 -11   1        1.40        2.06      0.38 o
  -1 -11   1        0.09        0.19      0.26 o
  -6 -10   1        2.16        3.58      0.31 o
  -5 -10   1        6.23        6.53      0.36 o
  -4 -10   1        3.79        3.72      0.38 o
  -3 -10   1        3.60        4.12      0.47 o
  -2 -10   1        0.03        0.38      0.26 o
  -1 -10   1        0.48        0.53      0.26 o
   0 -10   1        2.44        2.15      0.38 o
   1 -10   1        3.57        3.78      0.71 o
   2 -10   1        2.15        2.52      0.33 o
  -7  -9   1        7.62        7.32      0.41 o
  -6  -9   1        1.11        1.29      0.22 o
  -5  -9   1        6.23        6.66      0.34 o
  -4  -9   1        1.28        1.02      0.17 o
  -3  -9   1        3.14        2.82      0.30 o
  -2  -9   1       10.76       10.71      0.58 o
  -1  -9   1        6.23        6.71      0.45 o
   0  -9   1       21.43       22.35      0.71 o
   1  -9   1        2.56        3.28      0.28 o
   2  -9   1        5.55        6.59      0.44 o
   3  -9   1        1.84        2.29      0.28 o
   4  -9   1        2.25        3.53      0.38 o
  -8  -8   1       15.99       16.68      0.65 o
  -7  -8   1        1.43        1.55      0.30 o
  -6  -8   1        4.93        4.90      0.39 o
  -5  -8   1        5.00        6.11      0.29 o
  -4  -8   1        5.49        5.93      0.30 o
  -3  -8   1       11.89       12.22      0.48 o
  -2  -8   1       15.19       13.42      0.71 o
  -1  -8   1       27.29       27.40      0.84 o
   0  -8   1       66.48       71.09      1.43 o
   1  -8   1        0.43       -0.30      0.30 o
   2  -8   1      106.84      107.40      1.98 o
   3  -8   1        0.15        0.15      0.22 o
   4  -8   1        0.05        0.22      0.38 o
   5  -8   1        0.31        0.19      0.55 o
  -9  -7   1        9.34       10.19      0.51 o
  -8  -7   1        0.25        0.01      0.25 o
  -7  -7   1        8.58        8.44      0.40 o
  -6  -7   1        5.06        4.80      0.29 o
  -5  -7   1       20.75       20.89      0.53 o
  -4  -7   1        8.28        8.99      0.30 o
  -3  -7   1       87.68       81.24      1.63 o
  -2  -7   1       24.89       22.67      0.76 o
  -1  -7   1       47.50       46.25      0.82 o
   0  -7   1      158.11      159.43      2.37 o
   1  -7   1      115.19      111.16      1.71 o
   2  -7   1      425.54      445.93      6.51 o
   3  -7   1       55.48       56.59      1.59 o
   4  -7   1       28.70       30.54      0.92 o
   5  -7   1        0.03       -0.33      0.33 o
   6  -7   1        9.47       10.87      0.61 o
   7  -7   1        1.26        1.43      0.55 o
 -10  -6   1        0.70        0.11      0.44 o
  -9  -6   1        0.20        0.15      0.20 o
  -8  -6   1        0.00       -0.19      0.19 o
  -7  -6   1        2.35        1.22      0.25 o
  -6  -6   1        2.32        2.14      0.21 o
  -5  -6   1        5.92        5.27      0.27 o
  -4  -6   1        0.86        0.57      0.24 o
  -3  -6   1      150.12      132.11      1.81 o
  -2  -6   1        1.75        1.42      0.24 o
  -1  -6   1      114.48      106.19      1.63 o
   0  -6   1      133.93      131.87      1.96 o
   1  -6   1       42.99       42.78      0.72 o
   2  -6   1      141.45      136.69      2.06 o
   3  -6   1      115.57      109.12      1.70 o
   4  -6   1        0.20        0.13      0.18 o
   5  -6   1       17.82       16.86      1.70 o
   6  -6   1        0.90        0.92      0.28 o
   7  -6   1        0.20       -0.21      0.26 o
 -10  -5   1        0.01        0.00      0.66 o
  -9  -5   1        0.18       -0.28      0.28 o
  -8  -5   1        0.77        0.59      0.19 o
  -7  -5   1        0.05        0.12      0.21 o
  -6  -5   1       31.78       32.36      0.73 o
  -5  -5   1        9.87       11.06      0.30 o
  -4  -5   1       28.34       29.63      0.75 o
  -3  -5   1      121.43      114.54      1.43 o
  -2  -5   1       85.15       78.28      1.22 o
  -1  -5   1      147.18      152.29      2.25 o
   0  -5   1       14.47       13.61      0.30 o
   1  -5   1        5.68        3.68      0.14 o
   2  -5   1      270.12      264.37      3.80 o
   3  -5   1        1.62        1.22      0.13 o
   4  -5   1      158.82      152.28      3.30 o
   5  -5   1        0.84        0.67      0.21 o
   6  -5   1        6.01        5.81      0.31 o
   7  -5   1       12.47       12.76      0.56 o
   8  -5   1        0.57        0.33      0.27 o
 -10  -4   1        5.22        4.83      0.88 o
  -9  -4   1        3.45        2.80      0.42 o
  -8  -4   1        2.27        2.47      0.25 o
  -7  -4   1       48.88       46.21      0.80 o
  -6  -4   1       47.02       49.28      0.83 o
  -5  -4   1       87.41       91.93      1.33 o
  -4  -4   1        7.72        8.20      0.24 o
  -3  -4   1       43.96       47.05      0.73 o
  -2  -4   1      268.29      256.38      3.09 o
  -1  -4   1        0.76        0.98      0.21 o
   0  -4   1        4.70        4.82      0.13 o
   1  -4   1        0.37        0.44      0.06 o
   2  -4   1       11.75       11.77      0.27 o
   3  -4   1       59.79       60.18      0.96 o
   4  -4   1       26.77       30.23      0.60 o
   5  -4   1       85.59       79.10      1.32 o
   6  -4   1        0.89        0.55      0.16 o
   7  -4   1        2.06        2.08      0.24 o
   8  -4   1        7.04        8.25      0.50 o
   9  -4   1        1.21        0.77      0.39 o
 -10  -3   1       39.31       43.25      2.31 o
  -9  -3   1       16.74       20.42      1.43 o
  -8  -3   1       13.63       16.92      0.58 o
  -7  -3   1        2.57        2.17      0.17 o
  -6  -3   1        0.10        0.03      0.11 o
  -5  -3   1       51.43       55.19      0.79 o
  -4  -3   1        4.08        3.88      0.14 o
  -3  -3   1       63.76       70.92      0.78 o
  -2  -3   1      346.92      337.75      3.21 o
  -1  -3   1       29.66       31.79      0.46 o
   0  -3   1       14.75       15.31      0.35 o
   1  -3   1        0.73        0.71      0.09 o
   2  -3   1      621.93      625.49      8.79 o
   3  -3   1        8.89       10.68      0.39 o
   4  -3   1        0.08        0.18      0.17 o
   5  -3   1       22.59       18.96      0.45 o
   6  -3   1       13.70       10.98      0.38 o
   7  -3   1       63.34       55.08      1.05 o
   8  -3   1       76.73       74.73      1.62 o
   9  -3   1        7.20        6.24      0.44 o
 -10  -2   1        0.20        0.11      0.37 o
  -9  -2   1        2.46        3.10      0.44 o
  -8  -2   1       17.73       17.34      0.76 o
  -7  -2   1        0.70        1.22      0.16 o
  -6  -2   1        2.75        1.98      0.17 o
  -5  -2   1        5.74        3.26      0.28 o
  -4  -2   1       10.00        8.88      0.25 o
  -3  -2   1     1338.32     1361.06     15.75 o
  -2  -2   1      208.46      195.20      1.89 o
  -1  -2   1     1073.67     1081.31     11.67 o
   0  -2   1        8.78        8.67      0.17 o
   1  -2   1      266.09      289.97      3.73 o
   2  -2   1       39.11       36.75      0.54 o
   3  -2   1      351.99      386.65      5.94 o
   4  -2   1        3.97        3.41      0.10 o
   5  -2   1      233.69      260.54      3.17 o
   6  -2   1       29.32       28.85      0.63 o
   7  -2   1       48.69       40.53      0.97 o
   8  -2   1        2.71        1.85      0.29 o
   9  -2   1       41.40       40.65      1.07 o
  10  -2   1        0.78        0.67      0.29 o
 -10  -1   1        0.67        0.37      0.42 o
  -9  -1   1        4.56        4.67      0.53 o
  -8  -1   1        0.31        0.19      0.23 o
  -7  -1   1        2.64        3.53      0.24 o
  -6  -1   1        2.27        1.55      0.14 o
  -5  -1   1      160.53      162.67      2.01 o
  -4  -1   1       19.26       19.21      0.34 o
  -3  -1   1      224.50      252.38      2.99 o
  -2  -1   1      827.83      820.68      9.46 o
  -1  -1   1    14480.24     9591.23    207.65 o
   0  -1   1      218.41      219.13      2.38 o
   1  -1   1     2767.69     2553.58     43.86 o
   2  -1   1     1446.03     1415.32     17.74 o
   3  -1   1       33.80       48.62      0.60 o
   4  -1   1       99.51       94.38      1.10 o
   5  -1   1      205.73      236.47      2.95 o
   6  -1   1        2.64        2.98      0.25 o
   7  -1   1       17.88       16.28      0.58 o
   8  -1   1        0.00       -0.21      0.21 o
   9  -1   1       22.75       22.41      0.76 o
  10  -1   1        0.01        0.04      0.28 o
 -10   0   1        0.55        0.17      0.44 o
  -9   0   1       10.56       10.02      0.55 o
  -8   0   1        2.09        2.76      0.29 o
  -7   0   1        0.49        0.32      0.21 o
  -6   0   1        4.59        3.69      0.21 o
  -5   0   1       57.83       56.99      0.79 o
  -4   0   1        9.72        8.76      0.19 o
  -3   0   1       55.68       56.11      0.69 o
  -2   0   1       30.84       35.70      0.49 o
  -1   0   1      156.35      140.60      1.30 o
   0   0   1       28.02       24.62      0.23 o
   1   0   1       34.32       26.87      0.25 o
   2   0   1     1451.01     1291.29     13.00 o
   3   0   1      841.99      796.05      8.00 o
   4   0   1      806.00      809.13      8.70 o
   5   0   1       55.08       54.32      0.74 o
   6   0   1       54.33       58.49      0.80 o
   7   0   1        3.36        4.35      0.29 o
   8   0   1        1.95        0.98      0.28 o
   9   0   1        2.90        2.67      0.33 o
  10   0   1        8.13        8.66      0.53 o
  11   0   1        0.05       -0.11      0.44 o
 -10   1   1        0.07       -0.05      0.39 o
  -9   1   1        9.37        9.52      0.55 o
  -8   1   1        6.26        6.13      0.42 o
  -7   1   1        8.90        8.12      0.42 o
  -6   1   1      166.27      164.24      2.99 o
  -5   1   1       15.90       19.58      0.38 o
  -4   1   1      191.27      213.64      2.60 o
  -3   1   1       28.26       30.49      0.51 o
  -2   1   1       65.49       66.72      0.77 o
  -1   1   1      198.02      216.39      2.07 o
   0   1   1     1636.42     1584.65     15.28 o
   1   1   1       35.60       41.85      0.48 o
   2   1   1      468.28      494.16      4.67 o
   3   1   1      738.84      716.05      8.32 o
   4   1   1      196.26      212.57      3.12 o
   5   1   1        0.01       -0.01      0.09 o
   6   1   1       16.85       15.70      0.31 o
   7   1   1        0.55        0.39      0.14 o
   8   1   1       40.54       41.17      1.01 o
   9   1   1       14.41       15.00      0.61 o
  10   1   1        0.07       -0.31      0.31 o
  11   1   1        5.53        6.05      0.58 o
 -10   2   1        1.01        1.04      0.36 o
  -9   2   1       13.18       13.35      0.65 o
  -8   2   1        4.99        4.53      0.59 o
  -7   2   1        4.79        4.56      0.33 o
  -6   2   1        1.91        2.38      0.35 o
  -5   2   1      124.26      123.04      2.28 o
  -4   2   1      187.62      205.48      2.91 o
  -3   2   1        0.80        0.92      0.08 o
  -2   2   1       14.06       13.02      0.22 o
  -1   2   1        0.07        0.48      0.07 o
   0   2   1       18.13       19.59      0.34 o
   1   2   1     1748.47     1650.37     16.54 o
   2   2   1       45.77       39.31      0.44 o
   3   2   1     2212.08     2147.19     22.98 o
   4   2   1     1043.52     1047.91     11.20 o
   5   2   1      212.69      223.14      2.48 o
   6   2   1       46.80       55.57      0.73 o
   7   2   1        3.46        3.96      0.22 o
   8   2   1      137.19      145.25      2.32 o
   9   2   1        0.00        0.67      0.38 o
  10   2   1        9.94       10.02      0.69 o
  11   2   1        1.29        0.39      0.42 o
  -9   3   1        3.86        4.07      0.44 o
  -8   3   1        0.83        0.87      0.27 o
  -7   3   1        0.83        0.43      0.24 o
  -6   3   1       19.27       17.64      0.59 o
  -5   3   1       28.94       26.45      0.69 o
  -4   3   1        3.64        3.81      0.33 o
  -3   3   1      198.23      211.47      2.80 o
  -2   3   1       28.26       32.00      0.46 o
  -1   3   1      522.32      554.28      6.45 o
   0   3   1      321.39      315.36      5.11 o
   1   3   1      672.88      639.53      9.09 o
   2   3   1       24.91       25.38      0.57 o
   3   3   1      269.35      295.77      3.45 o
   4   3   1      414.52      418.53      4.60 o
   5   3   1      792.94      803.95      8.65 o
   6   3   1       10.17       11.00      0.25 o
   7   3   1       47.26       49.43      0.71 o
   8   3   1        1.55        1.63      0.16 o
   9   3   1       32.04       34.53      1.11 o
  10   3   1        4.32        5.18      0.50 o
  11   3   1        9.38        8.95      0.71 o
  -9   4   1        0.36       -0.28      0.29 o
  -8   4   1        3.30        4.08      0.42 o
  -7   4   1        0.59        0.48      0.27 o
  -6   4   1       62.19       61.29      1.36 o
  -5   4   1       11.51       13.83      0.48 o
  -4   4   1       51.35       58.04      0.90 o
  -3   4   1      107.73      106.45      1.49 o
  -2   4   1       35.40       34.78      0.49 o
  -1   4   1       32.51       36.83      0.74 o
   0   4   1      590.61      583.78     11.49 o
   1   4   1       17.04       17.30      0.47 o
   2   4   1      379.46      382.63      6.27 o
   3   4   1        1.00        2.48      0.21 o
   4   4   1      633.29      668.62      8.89 o
   5   4   1      201.38      198.39      2.10 o
   6   4   1      718.18      757.02      8.17 o
   7   4   1        3.84        3.81      0.20 o
   8   4   1       77.35       79.59      1.15 o
   9   4   1        0.01       -0.03      0.21 o
  10   4   1        6.07        5.47      0.50 o
  11   4   1        8.51       10.65      0.71 o
  -8   5   1        0.15       -0.18      0.25 o
  -7   5   1        0.01       -0.11      0.25 o
  -6   5   1       12.67       13.55      0.71 o
  -5   5   1       16.09       15.58      0.49 o
  -4   5   1       36.99       37.48      0.88 o
  -3   5   1       40.11       40.93      0.61 o
  -2   5   1       46.40       43.27      0.65 o
  -1   5   1       39.15       49.26      1.48 o
   0   5   1       55.65       62.48      1.40 o
   1   5   1      171.32      176.57      3.61 o
   2   5   1      594.62      596.37      8.41 o
   3   5   1      162.16      158.42      2.36 o
   4   5   1       16.83       18.10      0.41 o
   5   5   1       18.03       16.64      0.32 o
   6   5   1       25.34       28.68      0.50 o
   7   5   1        1.56        1.30      0.14 o
   8   5   1        0.44        0.86      0.16 o
   9   5   1        0.51        0.53      0.16 o
  10   5   1        0.15       -0.25      0.26 o
  11   5   1        0.02       -0.44      0.55 o
  -7   6   1       12.88       12.46      0.71 o
  -6   6   1       10.33        8.79      0.38 o
  -5   6   1        9.20        8.31      0.31 o
  -4   6   1       10.51       12.39      0.50 o
  -3   6   1       14.99       15.64      0.41 o
  -2   6   1      166.32      161.40      2.16 o
  -1   6   1       11.82       14.54      0.54 o
   0   6   1       78.87       74.15      1.71 o
   1   6   1        8.67       11.42      0.47 o
   2   6   1        0.00        0.16      0.07 o
   3   6   1        1.17        0.82      0.14 o
   4   6   1       38.01       38.08      0.69 o
   5   6   1        4.00        2.97      0.17 o
   6   6   1        0.10        0.33      0.11 o
   7   6   1        4.02        5.04      0.22 o
   8   6   1        3.96        3.77      0.25 o
   9   6   1        1.57        1.72      0.22 o
  10   6   1        0.11        0.11      0.38 o
  11   6   1        0.03        0.66      0.66 o
  -7   7   1        1.77        2.20      0.66 o
  -6   7   1        0.57        0.55      0.21 o
  -5   7   1        1.28        0.61      0.26 o
  -4   7   1       10.42       10.66      0.71 o
  -3   7   1      104.23       97.17      2.31 o
  -2   7   1        6.82        5.95      0.21 o
  -1   7   1        2.27        2.57      0.25 o
   0   7   1       95.77       85.83      2.14 o
   1   7   1       48.32       48.14      1.43 o
   2   7   1        6.56        8.08      0.25 o
   3   7   1      152.11      153.40      3.52 o
   4   7   1      114.16      118.08      1.80 o
   5   7   1      111.45      113.63      1.63 o
   6   7   1       36.20       35.00      0.65 o
   7   7   1        0.43        0.33      0.23 o
   8   7   1        0.55        0.01      0.31 o
   9   7   1        1.21        1.35      0.24 o
  10   7   1        0.30        0.15      0.25 o
  -6   8   1        1.85        2.74      0.66 o
  -5   8   1        2.00        1.36      0.34 o
  -4   8   1       30.66       33.30      1.03 o
  -3   8   1       34.56       33.21      2.25 o
  -2   8   1        0.81        0.74      0.28 o
  -1   8   1       26.75       27.20      0.76 o
   0   8   1       59.90       57.21      1.47 o
   1   8   1      157.47      145.61      3.18 o
   2   8   1        3.86        3.73      0.29 o
   3   8   1      190.71      185.97      3.23 o
   4   8   1        2.83        2.22      0.23 o
   5   8   1       15.85       15.15      0.43 o
   6   8   1       12.58       11.91      0.57 o
   7   8   1       15.88       15.87      0.49 o
   8   8   1        8.82        9.61      0.42 o
   9   8   1        2.14        1.75      0.26 o
  10   8   1        0.11        0.01      0.25 o
  -5   9   1        0.02        0.55      0.55 o
  -4   9   1        1.93        2.60      0.37 o
  -3   9   1       22.49       22.89      0.73 o
  -2   9   1       16.03       17.38      0.56 o
  -1   9   1       12.47       11.89      0.50 o
   0   9   1       69.05       63.34      1.37 o
   1   9   1        3.08        2.63      0.31 o
   2   9   1       81.86       77.05      1.79 o
   3   9   1       16.80       16.12      1.26 o
   4   9   1       18.98       17.65      0.73 o
   5   9   1       61.67       63.86      2.43 o
   6   9   1       48.80       49.87      0.92 o
   7   9   1       55.49       56.05      1.05 o
   8   9   1       11.46       11.21      0.45 o
   9   9   1        5.37        5.12      0.36 o
  -3  10   1        7.71        8.17      0.47 o
  -2  10   1        0.05       -0.15      0.38 o
  -1  10   1        9.12       10.94      0.50 o
   0  10   1        2.82        2.66      0.30 o
   1  10   1       10.05        8.62      0.61 o
   2  10   1       29.74       28.29      0.77 o
   3  10   1       19.80       20.01      0.76 o
   4  10   1        6.53        6.40      0.82 o
   5  10   1        2.14        2.45      0.35 o
   6  10   1        8.44        8.31      0.35 o
   7  10   1        3.53        3.67      0.28 o
   8  10   1       13.34       15.46      0.51 o
   0  11   1       22.43       28.35      1.11 o
   1  11   1        0.02        0.22      0.33 o
   2  11   1        3.70        5.92      0.41 o
   3  11   1        5.27        4.23      0.40 o
   4  11   1        0.11        0.33      0.27 o
   5  11   1        8.80        9.18      0.52 o
   6  11   1        0.46        0.38      0.24 o
   7  11   1        0.16        0.13      0.24 o
  -4 -10   2        3.06        4.05      0.82 o
  -3 -10   2        0.24        0.49      0.31 o
  -2 -10   2        1.11        1.76      0.37 o
  -1 -10   2        0.14        0.00      0.38 o
   0 -10   2        2.05        1.91      0.34 o
   1 -10   2        0.59        0.66      0.44 o
  -6  -9   2        4.03        5.48      0.36 o
  -5  -9   2        6.26        7.41      0.43 o
  -4  -9   2        0.66        1.22      0.34 o
  -3  -9   2        2.02        2.29      0.42 o
  -2  -9   2        0.47        0.99      0.49 o
  -1  -9   2        5.57        6.50      0.50 o
   0  -9   2       12.55       12.05      0.61 o
   1  -9   2        0.14        0.49      0.26 o
   2  -9   2        1.10        2.19      0.33 o
   3  -9   2       13.42       15.37      0.88 o
  -8  -8   2        3.07        2.41      0.55 o
  -7  -8   2        0.27        0.16      0.22 o
  -6  -8   2        2.40        3.05      0.32 o
  -5  -8   2        0.15        0.02      0.17 o
  -4  -8   2        0.01       -0.05      0.16 o
  -3  -8   2        0.00       -0.03      0.15 o
  -2  -8   2        0.27        0.44      0.21 o
  -1  -8   2        7.54        9.04      0.50 o
   0  -8   2        1.27        1.98      0.55 o
   1  -8   2       37.35       40.58      1.11 o
   2  -8   2       11.98       12.92      0.77 o
   3  -8   2        3.55        2.72      0.38 o
   4  -8   2       33.46       38.34      1.37 o
   5  -8   2        1.55        2.24      0.37 o
  -8  -7   2        0.63        0.25      0.23 o
  -7  -7   2        1.69        2.01      0.27 o
  -6  -7   2        1.54        1.23      0.23 o
  -5  -7   2        5.26        5.89      0.34 o
  -4  -7   2       29.03       26.31      0.61 o
  -3  -7   2        0.01       -0.07      0.21 o
  -2  -7   2       38.65       36.82      1.17 o
  -1  -7   2      122.14      127.90      2.87 o
   0  -7   2       86.12       88.13      3.40 o
   1  -7   2      118.46      118.16      2.89 o
   2  -7   2      103.79      100.67      1.86 o
   3  -7   2        1.28        2.64      0.24 o
   4  -7   2        6.59        6.32      0.42 o
   5  -7   2        0.20        0.00      0.38 o
   6  -7   2        1.09        0.68      0.34 o
  -9  -6   2        0.52        0.13      0.27 o
  -8  -6   2        5.74        6.31      0.44 o
  -7  -6   2        1.17        0.93      0.22 o
  -6  -6   2       12.29       11.09      0.42 o
  -5  -6   2       13.85       14.58      0.45 o
  -4  -6   2       47.35       38.90      0.78 o
  -3  -6   2       92.13       85.34      1.40 o
  -2  -6   2       57.43       50.04      1.08 o
  -1  -6   2       68.49       68.23      1.12 o
   0  -6   2       12.23       11.20      0.31 o
   1  -6   2       58.12       54.65      0.92 o
   2  -6   2      100.34       96.28      1.52 o
   3  -6   2       46.64       45.17      0.97 o
   4  -6   2       19.81       20.15      0.69 o
   5  -6   2        4.97        6.51      0.42 o
   6  -6   2        8.89        8.72      0.53 o
   7  -6   2        0.02       -0.13      0.23 o
  -9  -5   2        2.69        3.51      0.45 o
  -8  -5   2        2.09        1.76      0.35 o
  -7  -5   2        0.00       -0.01      0.19 o
  -6  -5   2       30.18       31.48      0.73 o
  -5  -5   2        5.63        4.54      0.27 o
  -4  -5   2       57.57       57.42      1.04 o
  -3  -5   2       29.48       27.61      0.58 o
  -2  -5   2       19.14       17.62      0.29 o
  -1  -5   2        0.50        0.87      0.12 o
   0  -5   2       58.84       57.05      0.93 o
   1  -5   2        5.36        5.14      0.19 o
   2  -5   2        2.26        3.39      0.20 o
   3  -5   2       40.43       41.18      0.75 o
   4  -5   2       26.36       26.60      0.84 o
   5  -5   2       12.80       13.17      0.93 o
   6  -5   2        1.85        1.56      0.23 o
   7  -5   2        8.09        8.62      0.43 o
   8  -5   2        0.54        0.48      0.25 o
 -10  -4   2        3.80        4.17      0.88 o
  -9  -4   2        1.89        1.85      0.42 o
  -8  -4   2        1.49        1.38      0.27 o
  -7  -4   2       25.04       25.99      0.66 o
  -6  -4   2        7.35        6.90      0.33 o
  -5  -4   2        0.73        1.71      0.21 o
  -4  -4   2       45.00       45.17      0.71 o
  -3  -4   2        9.50       11.08      0.29 o
  -2  -4   2        0.02        1.71      0.11 o
  -1  -4   2       28.60       35.14      0.50 o
   0  -4   2       34.09       36.38      0.62 o
   1  -4   2       39.46       46.34      0.78 o
   2  -4   2       47.32       48.07      0.79 o
   3  -4   2       14.01       12.17      0.65 o
   4  -4   2       10.09        7.53      0.27 o
   5  -4   2       11.44        9.13      0.29 o
   6  -4   2      165.25      144.42      3.10 o
   7  -4   2       50.29       44.64      1.05 o
   8  -4   2       17.86       13.87      0.55 o
   9  -4   2        1.96        1.57      0.42 o
 -10  -3   2        5.58        5.93      0.99 o
  -9  -3   2        0.45        1.10      0.55 o
  -8  -3   2       10.71       13.50      0.73 o
  -7  -3   2        9.83       10.79      0.44 o
  -6  -3   2       12.70       12.08      0.35 o
  -5  -3   2        0.74        0.72      0.12 o
  -4  -3   2      154.27      158.60      2.04 o
  -3  -3   2       66.01       60.23      0.69 o
  -2  -3   2        2.54        6.64      0.21 o
  -1  -3   2      141.65      148.08      1.80 o
   0  -3   2       85.69       84.90      1.89 o
   1  -3   2      102.91      109.28      1.63 o
   2  -3   2      117.56      135.27      1.99 o
   3  -3   2        2.19        2.92      0.16 o
   4  -3   2       46.23       60.03      0.91 o
   5  -3   2       55.44       51.75      0.91 o
   6  -3   2      106.57       96.46      1.82 o
   7  -3   2       19.69       17.09      0.76 o
   8  -3   2       57.25       52.35      1.07 o
   9  -3   2        1.15        0.66      0.39 o
  10  -3   2        1.24        0.33      0.55 o
 -10  -2   2        8.32        8.56      1.10 o
  -9  -2   2        0.25        0.77      0.55 o
  -8  -2   2       32.13       35.37      1.54 o
  -7  -2   2        1.71        1.51      0.19 o
  -6  -2   2        0.45        0.14      0.19 o
  -5  -2   2       38.23       37.14      0.59 o
  -4  -2   2       51.34       43.80      0.65 o
  -3  -2   2      145.77      154.06      1.62 o
  -2  -2   2       38.19       42.46      0.48 o
  -1  -2   2       23.20       25.36      0.33 o
   0  -2   2      599.99      602.42      8.12 o
   1  -2   2      563.98      552.38      7.78 o
   2  -2   2      172.09      159.58      2.11 o
   3  -2   2      119.40      119.35      1.61 o
   4  -2   2        0.10        0.18      0.10 o
   5  -2   2        7.35        7.33      0.25 o
   6  -2   2        4.89        4.88      0.26 o
   7  -2   2        8.31        9.35      0.37 o
   8  -2   2        6.60        5.43      0.38 o
   9  -2   2        0.83        0.85      0.32 o
  10  -2   2        3.18        3.56      0.50 o
 -10  -1   2        3.80        2.52      0.77 o
  -9  -1   2        3.60        3.76      0.45 o
  -8  -1   2        2.94        4.18      0.99 o
  -7  -1   2        3.99        3.42      0.30 o
  -6  -1   2        0.65        0.42      0.11 o
  -5  -1   2       20.69       19.62      0.38 o
  -4  -1   2       25.91       24.08      0.41 o
  -3  -1   2      533.01      541.72      6.35 o
  -2  -1   2      552.20      546.89      5.50 o
  -1  -1   2     6590.45     6007.14    103.39 o
   0  -1   2     1884.66     1807.53     16.37 o
   1  -1   2     1048.95     1004.21     10.01 o
   2  -1   2       15.21       17.13      0.21 o
   3  -1   2      142.66      146.12      1.51 o
   4  -1   2      160.09      172.63      1.94 o
   5  -1   2      126.00      141.46      2.43 o
   6  -1   2       17.85       16.01      0.42 o
   7  -1   2        0.65       -0.21      0.21 o
   8  -1   2        3.00        2.59      0.40 o
   9  -1   2        3.56        3.42      0.36 o
  10  -1   2        4.29        4.72      0.40 o
 -10   0   2        0.19       -0.44      0.44 o
  -9   0   2        0.00       -0.18      0.34 o
  -8   0   2       15.94       17.03      0.66 o
  -7   0   2       34.83       32.78      0.88 o
  -6   0   2        9.76        9.56      0.35 o
  -5   0   2       55.31       60.18      0.87 o
  -4   0   2       44.96       47.16      0.68 o
  -3   0   2      120.02      120.03      1.50 o
  -2   0   2       33.36       33.76      0.48 o
  -1   0   2     7364.73     6634.98     74.07 o
   0   0   2      588.71      623.19      5.64 o
   1   0   2     5179.86     4862.97     49.03 o
   2   0   2      999.34      950.72      9.67 o
   3   0   2      302.55      279.06      2.84 o
   4   0   2      237.87      253.16      2.77 o
   5   0   2     1047.13     1020.06     10.24 o
   6   0   2       46.41       45.40      0.74 o
   7   0   2      111.90      109.08      2.09 o
   8   0   2        0.06       -0.24      0.24 o
   9   0   2       35.67       35.44      1.42 o
  10   0   2        0.10       -0.09      0.27 o
  11   0   2        0.89        0.15      0.34 o
 -10   1   2        0.73        0.69      0.42 o
  -9   1   2        3.65        3.11      0.37 o
  -8   1   2       11.81       11.00      0.54 o
  -7   1   2        7.26        7.35      0.42 o
  -6   1   2       74.06       75.50      1.55 o
  -5   1   2      138.31      148.60      1.86 o
  -4   1   2      132.15      131.59      1.64 o
  -3   1   2      225.54      241.92      2.69 o
  -2   1   2     1150.49     1124.45     12.05 o
  -1   1   2       75.49       77.99      0.90 o
   0   1   2       29.15       27.56      0.52 o
   1   1   2       39.43       42.30      0.43 o
   2   1   2     3273.75     3272.67     32.64 o
   3   1   2     3204.92     3025.80     32.49 o
   4   1   2       84.03       76.05      0.98 o
   5   1   2      812.10      809.28      9.42 o
   6   1   2      121.12      125.35      1.59 o
   7   1   2       35.81       29.39      0.54 o
   8   1   2        0.09       -0.11      0.25 o
   9   1   2       18.76       17.43      0.65 o
  10   1   2        9.53       10.60      0.55 o
  11   1   2        0.07       -0.44      0.44 o
  -9   2   2        0.69        0.80      0.32 o
  -8   2   2        1.18        1.14      0.48 o
  -7   2   2       24.75       25.88      0.80 o
  -6   2   2       17.57       15.13      0.54 o
  -5   2   2        3.08        2.70      0.25 o
  -4   2   2      200.64      225.80      4.94 o
  -3   2   2       16.95       21.40      0.35 o
  -2   2   2       19.52       21.45      0.35 o
  -1   2   2      897.51      919.35      9.86 o
   0   2   2     1114.10     1128.50     12.16 o
   1   2   2        5.66        6.04      0.19 o
   2   2   2       53.58       45.76      0.59 o
   3   2   2     3543.02     3389.77     38.92 o
   4   2   2        1.09        1.62      0.16 o
   5   2   2      274.01      272.71      3.57 o
   6   2   2        5.29        3.95      0.16 o
   7   2   2       30.41       35.45      0.59 o
   8   2   2       80.50       87.71      1.52 o
   9   2   2       89.90      101.77      2.07 o
  10   2   2       27.47       27.32      1.81 o
  11   2   2       12.76       12.33      1.26 o
  -9   3   2        6.20        5.08      0.46 o
  -8   3   2        7.97        7.45      0.46 o
  -7   3   2       22.83       23.58      0.78 o
  -6   3   2        1.38        1.01      0.21 o
  -5   3   2        0.25        0.55      0.19 o
  -4   3   2       16.81       15.79      0.43 o
  -3   3   2        4.64        6.55      0.16 o
  -2   3   2       14.73       13.26      0.22 o
  -1   3   2       82.82       92.77      1.27 o
   0   3   2      312.59      309.30      4.40 o
   1   3   2      129.47      125.43      1.64 o
   2   3   2        5.07        5.14      0.36 o
   3   3   2     1276.79     1274.05     13.50 o
   4   3   2       39.41       38.08      0.47 o
   5   3   2      361.76      376.07      4.11 o
   6   3   2        1.39        1.48      0.12 o
   7   3   2       19.40       23.03      0.44 o
   8   3   2        6.77        7.87      0.35 o
   9   3   2        7.22        6.99      0.50 o
  10   3   2        8.32        8.32      0.61 o
  11   3   2        4.71        4.63      0.55 o
  -8   4   2        0.01       -0.27      0.27 o
  -7   4   2        9.01        9.01      0.52 o
  -6   4   2        7.56        7.02      0.40 o
  -5   4   2        8.01        8.56      0.43 o
  -4   4   2       18.14       16.25      0.50 o
  -3   4   2      113.05      110.48      1.40 o
  -2   4   2       17.25       17.41      0.33 o
  -1   4   2       49.94       55.63      0.83 o
   0   4   2      162.96      169.26      2.20 o
   1   4   2       75.37       65.63      1.04 o
   2   4   2       80.04       91.09      1.24 o
   3   4   2       19.93       17.28      0.26 o
   4   4   2       14.77       18.55      0.29 o
   5   4   2       76.91       79.37      0.91 o
   6   4   2       14.28       13.04      0.27 o
   7   4   2        0.04        0.16      0.10 o
   8   4   2        1.12        1.94      0.18 o
   9   4   2        2.19        1.99      0.26 o
  10   4   2        0.51        0.94      0.34 o
  11   4   2        9.93        9.10      1.37 o
  -8   5   2       17.56       18.88      0.88 o
  -7   5   2        7.16        9.35      0.54 o
  -6   5   2        0.13       -0.12      0.24 o
  -5   5   2        1.49        0.76      0.36 o
  -4   5   2       94.80       92.36      1.51 o
  -3   5   2        9.29        8.06      0.25 o
  -2   5   2       81.28       97.11      1.38 o
  -1   5   2       48.87       56.92      0.83 o
   0   5   2     2037.67     2305.46     32.15 o
   1   5   2      502.76      535.91      6.80 o
   2   5   2     3367.90     3493.07     43.73 o
   3   5   2      278.60      279.77      3.62 o
   4   5   2       98.48       94.40      1.11 o
   5   5   2       21.49       23.75      0.36 o
   6   5   2        2.26        2.29      0.16 o
   7   5   2       16.58       16.67      0.36 o
   8   5   2        5.21        4.88      0.23 o
   9   5   2       13.53       13.59      0.40 o
  10   5   2        0.93        0.45      0.21 o
  11   5   2        0.04       -0.18      0.28 o
  -7   6   2        1.93        2.23      0.47 o
  -6   6   2       12.54       12.09      0.56 o
  -5   6   2       23.03       22.87      0.68 o
  -4   6   2      288.24      273.89      4.84 o
  -3   6   2       67.79       63.47      1.33 o
  -2   6   2       89.32       81.30      1.32 o
  -1   6   2       70.72       73.63      0.97 o
   0   6   2        4.75        8.20      0.33 o
   1   6   2       93.19      100.11      1.84 o
   2   6   2      889.76      901.96     11.34 o
   3   6   2        4.74        4.97      0.33 o
   4   6   2       80.53       87.13      3.16 o
   5   6   2       33.55       35.35      0.57 o
   6   6   2       42.65       41.64      0.66 o
   7   6   2        0.13        0.05      0.11 o
   8   6   2        2.70        3.00      0.20 o
   9   6   2        0.51        0.79      0.16 o
  10   6   2        0.87        0.52      0.24 o
  11   6   2        0.22        0.21      0.38 o
  -7   7   2        0.21        0.11      0.55 o
  -6   7   2        1.96        1.87      0.30 o
  -5   7   2       28.09       29.32      0.87 o
  -4   7   2        1.71        0.78      0.27 o
  -3   7   2        3.35        2.76      0.28 o
  -2   7   2      210.20      209.28      2.79 o
  -1   7   2       12.70       11.96      0.27 o
   0   7   2       52.96       57.37      1.18 o
   1   7   2      112.87      126.20      2.28 o
   2   7   2        0.11        0.18      0.08 o
   3   7   2      152.93      141.35      1.95 o
   4   7   2        6.44        6.04      0.37 o
   5   7   2       11.47       11.16      0.33 o
   6   7   2       10.33       11.02      0.41 o
   7   7   2        0.63        1.08      0.17 o
   8   7   2        0.94        1.26      0.27 o
   9   7   2        0.16       -0.02      0.18 o
  10   7   2        3.51        4.87      0.32 o
  11   7   2        3.67        3.18      0.66 o
  -6   8   2        0.85        1.10      0.55 o
  -5   8   2        2.75        2.78      0.37 o
  -4   8   2       20.24       22.37      0.79 o
  -3   8   2        0.02       -0.13      0.18 o
  -2   8   2       11.03       10.49      0.47 o
  -1   8   2       68.18       66.30      1.16 o
   0   8   2       11.86       13.08      0.91 o
   1   8   2        0.14        0.23      0.14 o
   2   8   2        9.05        9.68      0.26 o
   3   8   2        9.42       10.36      0.30 o
   4   8   2       16.06       14.75      0.44 o
   5   8   2       70.75       72.68      1.29 o
   6   8   2      211.07      215.57      2.71 o
   7   8   2       44.13       44.51      0.75 o
   8   8   2       66.05       69.29      1.22 o
   9   8   2       10.27       11.47      0.44 o
  10   8   2        5.82        5.58      0.35 o
  -5   9   2        1.32        2.20      0.66 o
  -4   9   2        0.21       -0.05      0.26 o
  -3   9   2        0.90        1.35      0.28 o
  -2   9   2        2.28        2.12      0.28 o
  -1   9   2        0.15        0.11      0.19 o
   0   9   2       12.76       10.77      0.48 o
   1   9   2        0.01       -0.16      0.16 o
   2   9   2        3.29        2.48      0.18 o
   3   9   2        2.88        3.05      0.30 o
   4   9   2       10.45       10.52      0.46 o
   5   9   2        0.00       -0.05      0.14 o
   6   9   2        1.05        1.18      0.28 o
   7   9   2        4.97        4.41      0.34 o
   8   9   2       12.09       13.79      0.49 o
   9   9   2       16.23       19.04      0.57 o
  10   9   2        3.91        4.06      0.34 o
  -3  10   2        7.94        8.47      0.47 o
  -2  10   2        9.27       10.43      0.48 o
  -1  10   2        1.94        2.96      0.55 o
   0  10   2        0.06       -0.18      0.21 o
   1  10   2        0.98        0.61      0.21 o
   2  10   2        0.03        0.27      0.16 o
   3  10   2        0.39        0.12      0.19 o
   4  10   2       46.12       45.14      1.15 o
   5  10   2        3.07        3.74      0.40 o
   6  10   2        5.68        6.63      0.30 o
   7  10   2       10.83       10.93      0.41 o
   8  10   2        5.19        4.67      0.38 o
   9  10   2        2.29        1.13      0.27 o
  -2  11   2       22.19       23.88      1.04 o
  -1  11   2       16.44       21.18      1.32 o
   0  11   2       29.24       32.41      0.97 o
   1  11   2        0.82        0.33      0.25 o
   2  11   2        0.09        0.59      0.30 o
   3  11   2        2.61        2.38      0.33 o
   4  11   2        1.57        2.06      0.33 o
   5  11   2        0.13       -0.28      0.28 o
   6  11   2        4.23        5.81      0.30 o
   7  11   2        0.05       -0.07      0.21 o
   8  11   2        4.26        3.61      0.40 o
   1  12   2       10.61       13.39      0.84 o
   2  12   2        0.00       -0.06      0.24 o
   3  12   2        0.03        0.08      0.24 o
   4  12   2        8.33        8.97      0.51 o
   5  12   2        2.42        2.40      0.37 o
  -5  -9   3        3.94        4.45      0.71 o
  -4  -9   3        1.00        1.70      0.32 o
  -3  -9   3        1.36        1.10      0.25 o
  -2  -9   3        0.76        1.10      0.39 o
  -1  -9   3        4.25        4.90      0.82 o
   0  -9   3        0.55        0.36      0.33 o
   1  -9   3       10.10       11.53      0.99 o
   2  -9   3        0.09        0.28      0.26 o
  -6  -8   3        3.11        2.78      0.40 o
  -5  -8   3        0.54        0.58      0.22 o
  -4  -8   3        0.39       -0.23      0.23 o
  -3  -8   3        2.19        2.15      0.42 o
  -2  -8   3        5.30        5.65      0.55 o
  -1  -8   3       10.77       13.08      0.66 o
   0  -8   3        0.60        1.93      1.37 o
   1  -8   3       47.06       46.60      1.31 o
   2  -8   3        4.73        5.28      0.42 o
   3  -8   3        4.80        4.06      0.55 o
   4  -8   3        0.14        0.33      0.33 o
  -7  -7   3        0.12        0.16      0.22 o
  -6  -7   3        0.21       -0.13      0.21 o
  -5  -7   3        5.68        4.05      0.29 o
  -4  -7   3        0.03       -0.19      0.19 o
  -3  -7   3       17.18       15.85      0.47 o
  -2  -7   3        1.88        2.56      0.36 o
  -1  -7   3        0.53       -0.11      0.23 o
   0  -7   3       10.95       11.54      0.58 o
   1  -7   3        8.99        9.75      0.55 o
   2  -7   3       59.00       60.62      2.14 o
   3  -7   3       13.41       13.23      0.61 o
   4  -7   3       23.91       26.08      0.99 o
   5  -7   3        0.97        0.84      0.38 o
   6  -7   3       19.14       23.87      2.20 o
  -8  -6   3        0.67        0.89      0.28 o
  -7  -6   3       18.13       16.72      0.71 o
  -6  -6   3        0.28        0.08      0.22 o
  -5  -6   3       30.99       27.33      0.69 o
  -4  -6   3        0.21        0.20      0.16 o
  -3  -6   3        9.08        9.08      0.33 o
  -2  -6   3        6.17        5.61      0.23 o
  -1  -6   3        7.58        6.88      0.36 o
   0  -6   3       25.88       25.00      1.32 o
   1  -6   3       34.13       36.23      0.82 o
   2  -6   3       35.71       37.34      0.84 o
   3  -6   3        2.29        2.35      0.37 o
   4  -6   3       19.77       21.57      0.73 o
   5  -6   3        8.17       10.71      0.77 o
   6  -6   3        0.15        0.22      0.26 o
   7  -6   3       34.00       38.77      1.01 o
  -9  -5   3        2.60        2.38      0.66 o
  -8  -5   3        5.42        5.73      0.43 o
  -7  -5   3        9.41        9.94      0.46 o
  -6  -5   3        4.98        4.55      0.31 o
  -5  -5   3       13.80       13.52      0.45 o
  -4  -5   3       28.13       24.65      0.58 o
  -3  -5   3        0.92        0.55      0.15 o
  -2  -5   3       19.88       18.18      0.42 o
  -1  -5   3       13.06       11.99      0.30 o
   0  -5   3        5.62        7.44      0.23 o
   1  -5   3        0.39        0.33      0.12 o
   2  -5   3        1.48        1.95      0.16 o
   3  -5   3       27.26       28.66      0.67 o
   4  -5   3        4.04        4.31      0.27 o
   5  -5   3       63.36       66.10      1.67 o
   6  -5   3        0.83        0.64      0.26 o
   7  -5   3        1.88        2.55      0.29 o
   8  -5   3        4.31        3.84      0.36 o
  -9  -4   3       14.28       18.44      1.43 o
  -8  -4   3        0.92        0.33      0.44 o
  -7  -4   3       27.21       28.49      0.74 o
  -6  -4   3        2.11        1.73      0.25 o
  -5  -4   3       18.28       17.07      0.50 o
  -4  -4   3        0.76        1.28      0.19 o
  -3  -4   3        7.62        6.56      0.27 o
  -2  -4   3       33.62       32.60      0.56 o
  -1  -4   3        4.76        3.43      0.12 o
   0  -4   3        0.03        0.13      0.07 o
   1  -4   3        2.02        2.44      0.14 o
   2  -4   3        5.71        4.91      0.22 o
   3  -4   3        7.60        8.43      0.27 o
   4  -4   3       22.87       23.19      0.59 o
   5  -4   3        1.43        1.64      0.18 o
   6  -4   3        2.34        2.08      0.41 o
   7  -4   3        0.50        0.55      0.23 o
   8  -4   3        4.32        5.29      0.38 o
   9  -4   3        1.08        1.56      0.33 o
  -9  -3   3       23.10       27.33      1.76 o
  -8  -3   3       10.18        8.42      0.66 o
  -7  -3   3       28.19       27.18      0.80 o
  -6  -3   3       23.82       20.29      0.57 o
  -5  -3   3       22.75       23.95      0.61 o
  -4  -3   3        0.93        0.52      0.14 o
  -3  -3   3        1.04        0.93      0.11 o
  -2  -3   3       13.53       16.77      0.37 o
  -1  -3   3      145.91      152.12      1.86 o
   0  -3   3       28.54       29.42      0.34 o
   1  -3   3       24.53       29.11      0.53 o
   2  -3   3      122.95      140.54      1.88 o
   3  -3   3        0.00        0.55      0.19 o
   4  -3   3       87.73       85.65      1.20 o
   5  -3   3       19.39       17.21      0.37 o
   6  -3   3       18.76       14.53      0.57 o
   7  -3   3       67.39       60.98      1.31 o
   8  -3   3       29.38       25.18      0.81 o
   9  -3   3        4.17        3.20      0.36 o
  -9  -2   3        3.51        3.73      0.77 o
  -8  -2   3        0.32       -0.22      0.44 o
  -7  -2   3       24.79       27.29      2.36 o
  -6  -2   3       79.54       77.45      1.20 o
  -5  -2   3        5.69        5.96      0.28 o
  -4  -2   3        0.34        0.98      0.13 o
  -3  -2   3      491.80      496.48      5.02 o
  -2  -2   3      671.67      716.00     13.80 o
  -1  -2   3      439.53      442.90      6.15 o
   0  -2   3      445.73      479.28      4.54 o
   1  -2   3       45.47       37.59      0.43 o
   2  -2   3     1366.13     1476.01     20.63 o
   3  -2   3       32.95       39.47      0.55 o
   4  -2   3     1043.68     1186.22     12.69 o
   5  -2   3        6.02        4.87      0.18 o
   6  -2   3        6.36        3.55      0.33 o
   7  -2   3        0.03        0.02      0.16 o
   8  -2   3       44.18       41.74      1.03 o
   9  -2   3        1.47        1.40      0.34 o
  10  -2   3        0.25        0.45      0.34 o
  -9  -1   3       15.47       16.14      1.43 o
  -8  -1   3        0.48        0.66      0.55 o
  -7  -1   3       16.84       18.07      0.77 o
  -6  -1   3        1.62        1.68      0.16 o
  -5  -1   3        2.22        1.74      0.19 o
  -4  -1   3       43.17       38.59      0.61 o
  -3  -1   3       16.62       14.84      0.31 o
  -2  -1   3      239.44      224.73      2.31 o
  -1  -1   3        7.45        6.42      0.15 o
   0  -1   3      516.77      505.09      5.07 o
   1  -1   3        5.02        4.51      0.13 o
   2  -1   3       34.15       26.69      0.35 o
   3  -1   3      834.69      921.54     11.94 o
   4  -1   3      200.98      231.86      2.56 o
   5  -1   3      363.98      373.74      4.41 o
   6  -1   3       20.49       24.19      0.46 o
   7  -1   3        3.13        3.26      0.52 o
   8  -1   3       38.66       36.39      0.95 o
   9  -1   3        0.44        0.55      0.25 o
  10  -1   3        0.15        0.04      0.34 o
  -9   0   3        0.67        1.17      0.44 o
  -8   0   3        9.29       10.21      0.61 o
  -7   0   3        1.75        1.53      0.27 o
  -6   0   3       14.45       15.35      0.56 o
  -5   0   3        2.93        3.00      0.16 o
  -4   0   3        0.19        1.07      0.56 o
  -3   0   3       44.98       46.14      0.82 o
  -2   0   3       61.53       60.22      0.80 o
  -1   0   3     1563.70     1541.21     16.45 o
   0   0   3     1093.62     1089.18     10.28 o
   1   0   3      312.72      347.74      3.16 o
   2   0   3      142.73      147.69      1.56 o
   3   0   3      774.66      786.08      7.88 o
   4   0   3     1871.45     1877.56     33.00 o
   5   0   3      666.86      673.19      7.28 o
   6   0   3       62.17       61.48      1.02 o
   7   0   3       35.31       33.04      1.04 o
   8   0   3        2.60        3.52      0.39 o
   9   0   3        0.12        0.09      0.29 o
  10   0   3        0.58       -0.07      0.27 o
  11   0   3        0.49        0.24      0.29 o
  -9   1   3        0.01       -0.31      0.31 o
  -8   1   3        3.03        2.96      0.36 o
  -7   1   3        9.87       10.43      0.78 o
  -6   1   3        4.44        4.87      0.33 o
  -5   1   3      128.86      128.61      2.02 o
  -4   1   3        6.20        8.75      0.22 o
  -3   1   3      315.42      324.03      3.85 o
  -2   1   3       69.55       73.10      0.94 o
  -1   1   3      527.97      549.10      6.42 o
   0   1   3        8.95        7.05      0.30 o
   1   1   3       77.74       98.08      0.98 o
   2   1   3      380.14      394.86      4.24 o
   3   1   3      446.77      461.60      4.67 o
   4   1   3       23.05       28.28      0.43 o
   5   1   3        0.15        0.41      0.08 o
   6   1   3       19.25       11.98      0.28 o
   7   1   3      121.84      114.90      1.85 o
   8   1   3       92.57       89.57      1.81 o
   9   1   3        3.71        3.90      0.38 o
  10   1   3        4.85        3.47      0.40 o
  11   1   3        0.25        0.11      0.31 o
  -9   2   3        6.18        7.42      0.66 o
  -8   2   3       10.94       12.34      0.59 o
  -7   2   3       10.27       10.53      0.53 o
  -6   2   3        0.00        0.11      0.21 o
  -5   2   3        1.04        1.01      0.21 o
  -4   2   3        2.45        2.64      0.15 o
  -3   2   3       23.16       22.23      0.36 o
  -2   2   3      258.70      258.75      2.86 o
  -1   2   3      152.08      157.39      1.76 o
   0   2   3     1816.85     1788.71     19.21 o
   1   2   3      336.74      335.68      3.90 o
   2   2   3        8.15        9.38      0.16 o
   3   2   3       26.48       28.13      0.44 o
   4   2   3      814.01      815.94      9.47 o
   5   2   3       24.81       26.57      0.48 o
   6   2   3      408.69      381.29      4.99 o
   7   2   3       71.72       68.00      0.97 o
   8   2   3      177.38      170.61      3.12 o
   9   2   3       26.40       25.16      0.77 o
  10   2   3       29.11       29.46      1.15 o
  11   2   3        1.54        2.35      0.42 o
  -9   3   3        0.59        1.22      0.36 o
  -8   3   3       16.56       16.84      0.71 o
  -7   3   3       11.53       12.64      0.65 o
  -6   3   3        2.53        2.22      0.38 o
  -5   3   3        0.84        1.36      0.23 o
  -4   3   3        7.92        6.40      0.33 o
  -3   3   3      114.15      110.89      1.79 o
  -2   3   3        2.81        4.30      0.16 o
  -1   3   3       43.62       43.68      0.55 o
   0   3   3       29.12       30.67      0.41 o
   1   3   3      231.69      226.11      2.87 o
   2   3   3       40.58       42.09      0.57 o
   3   3   3      576.33      627.14      7.24 o
   4   3   3      181.16      176.83      2.33 o
   5   3   3      579.54      616.32      7.21 o
   6   3   3       64.02       66.45      0.92 o
   7   3   3       72.79       74.49      1.04 o
   8   3   3        5.26        5.09      0.31 o
   9   3   3      113.88      121.46      2.86 o
  10   3   3       89.16       87.40      2.28 o
  11   3   3       17.44       18.28      1.54 o
  12   3   3        5.43        5.82      0.99 o
  -8   4   3        1.34        1.47      0.36 o
  -7   4   3        1.14        1.46      0.33 o
  -6   4   3       32.93       31.92      0.92 o
  -5   4   3        3.34        2.68      0.29 o
  -4   4   3        0.04        0.00      0.16 o
  -3   4   3        4.03        2.95      0.18 o
  -2   4   3       44.61       44.32      0.68 o
  -1   4   3     1051.04     1081.24     13.75 o
   0   4   3        8.06        8.34      0.23 o
   1   4   3     3635.81     3652.94     51.34 o
   2   4   3       60.25       70.05      1.11 o
   3   4   3       36.28       32.76      0.46 o
   4   4   3        5.66        5.46      0.16 o
   5   4   3      322.46      345.07      4.12 o
   6   4   3       17.73       21.22      0.39 o
   7   4   3        0.81        1.57      0.17 o
   8   4   3       37.92       36.84      0.69 o
   9   4   3       18.50       18.41      0.51 o
  10   4   3        4.97        4.33      0.93 o
  11   4   3       29.88       30.91      1.16 o
  12   4   3        0.01       -0.38      0.38 o
  -8   5   3        2.28        2.35      0.43 o
  -7   5   3       12.69       13.63      0.75 o
  -6   5   3       19.16       19.19      0.69 o
  -5   5   3       15.85       18.91      0.68 o
  -4   5   3       15.88       15.73      0.56 o
  -3   5   3       42.97       44.16      1.03 o
  -2   5   3        9.24       11.15      0.28 o
  -1   5   3       47.27       53.22      1.17 o
   0   5   3      451.25      501.40      7.12 o
   1   5   3     1001.35     1100.16     17.76 o
   2   5   3      413.83      479.91      6.82 o
   3   5   3       37.50       39.19      0.63 o
   4   5   3        0.24        1.28      0.21 o
   5   5   3       31.25       29.16      0.44 o
   6   5   3       60.64       68.53      0.89 o
   7   5   3       10.44        9.48      0.29 o
   8   5   3       25.13       29.12      0.60 o
   9   5   3        1.30        1.26      0.18 o
  10   5   3        1.94        2.54      0.28 o
  11   5   3        0.86        0.51      0.34 o
  -7   6   3       34.11       36.38      1.11 o
  -6   6   3       17.73       18.68      0.99 o
  -5   6   3       73.82       73.42      1.79 o
  -4   6   3       89.80       87.07      1.78 o
  -3   6   3       23.98       25.22      0.73 o
  -2   6   3        3.31        3.17      0.20 o
  -1   6   3       16.63       14.81      0.35 o
   0   6   3      227.61      237.98      3.47 o
   1   6   3        8.16        9.09      0.27 o
   2   6   3       32.28       28.18      0.48 o
   3   6   3      105.59      114.81      1.61 o
   4   6   3       27.00       25.50      0.42 o
   5   6   3        9.03        9.90      0.34 o
   6   6   3        0.04       -0.06      0.17 o
   7   6   3        0.00        0.05      0.19 o
   8   6   3        0.45        0.31      0.15 o
   9   6   3        0.17       -0.08      0.17 o
  10   6   3        3.13        2.38      0.32 o
  11   6   3        0.49        0.34      0.27 o
  -6   7   3        7.05        5.99      0.45 o
  -5   7   3       20.66       20.89      0.78 o
  -4   7   3      131.52      120.05      2.37 o
  -3   7   3       59.41       57.39      1.47 o
  -2   7   3      221.48      205.44      3.55 o
  -1   7   3       13.44       12.95      0.33 o
   0   7   3       28.15       32.27      0.55 o
   1   7   3      297.58      314.17      4.55 o
   2   7   3      196.93      213.94      2.84 o
   3   7   3      211.77      230.01      3.05 o
   4   7   3      106.34      107.53      1.55 o
   5   7   3        1.27        1.55      0.23 o
   6   7   3      126.33      123.42      1.76 o
   7   7   3        0.00       -0.06      0.12 o
   8   7   3        0.07        0.17      0.24 o
   9   7   3        0.36        0.30      0.16 o
  10   7   3       14.43       15.61      0.49 o
  11   7   3        1.59        0.74      0.34 o
  -5   8   3       13.46       15.20      0.76 o
  -4   8   3        0.23        0.17      0.26 o
  -3   8   3       28.99       27.90      1.15 o
  -2   8   3        1.93        1.91      0.26 o
  -1   8   3        4.00        4.20      0.22 o
   0   8   3        3.85        2.37      0.13 o
   1   8   3        3.04        3.35      0.19 o
   2   8   3        0.01        0.04      0.11 o
   3   8   3       29.38       29.54      0.56 o
   4   8   3        8.16        7.19      0.40 o
   5   8   3      153.00      152.98      2.13 o
   6   8   3       10.60       10.98      0.35 o
   7   8   3       36.07       34.76      0.64 o
   8   8   3       54.87       59.45      0.96 o
   9   8   3        0.24        0.59      0.33 o
  10   8   3        4.22        3.76      0.36 o
  11   8   3        0.08        0.42      0.32 o
  -4   9   3        2.72        2.93      0.37 o
  -3   9   3       14.90       16.02      1.21 o
  -2   9   3       18.51       18.44      0.65 o
  -1   9   3       15.39       14.38      0.48 o
   0   9   3        0.00       -0.11      0.12 o
   1   9   3       65.33       57.67      0.91 o
   2   9   3        0.97        1.76      0.14 o
   3   9   3        1.07        1.55      0.19 o
   4   9   3       39.85       37.23      0.82 o
   5   9   3       51.51       54.78      0.91 o
   6   9   3      365.77      373.78      4.91 o
   7   9   3      135.88      135.90      1.84 o
   8   9   3      183.60      182.00      2.66 o
   9   9   3       12.45       14.60      0.67 o
  10   9   3       14.63       14.34      0.50 o
  -3  10   3        1.45        1.46      0.28 o
  -2  10   3       14.83       17.47      0.65 o
  -1  10   3       25.14       23.22      0.77 o
   0  10   3       16.32       14.08      0.41 o
   1  10   3        1.56        1.34      0.19 o
   2  10   3       35.31       28.77      0.66 o
   3  10   3        0.03        0.03      0.20 o
   4  10   3        7.66        7.54      0.36 o
   5  10   3        0.13        0.10      0.20 o
   6  10   3       16.97       18.53      0.53 o
   7  10   3       21.84       22.52      0.58 o
   8  10   3       12.24       11.73      0.45 o
   9  10   3        7.28        7.15      0.38 o
  -2  11   3       17.73       20.33      1.15 o
  -1  11   3        0.70        0.53      0.55 o
   0  11   3        7.30        8.68      0.50 o
   1  11   3        0.00       -0.07      0.15 o
   2  11   3        0.30        0.46      0.17 o
   3  11   3       19.75       21.75      0.60 o
   4  11   3        0.27        0.27      0.24 o
   5  11   3        1.93        2.73      0.35 o
   6  11   3        3.43        3.29      0.25 o
   7  11   3        9.49        8.91      0.40 o
   8  11   3        1.83        2.11      0.28 o
   0  12   3       14.89       18.22      1.32 o
   1  12   3        0.07        0.25      0.27 o
   2  12   3       15.52       17.14      0.67 o
   3  12   3        0.12        0.82      0.26 o
   4  12   3        0.11        0.26      0.27 o
   5  12   3        0.03        0.07      0.30 o
   6  12   3        4.35        4.09      0.46 o
   7  12   3        0.41        0.88      0.33 o
  -3  -9   4        3.06        2.85      0.44 o
  -2  -9   4        0.02        0.00      0.55 o
  -1  -9   4        1.19        1.51      0.42 o
   0  -9   4        2.91        3.16      0.71 o
   1  -9   4        0.30        0.22      0.55 o
  -5  -8   4        1.73        1.59      0.30 o
  -4  -8   4        3.49        2.69      0.32 o
  -3  -8   4       32.49       40.26      1.07 o
  -2  -8   4        0.14        0.46      0.36 o
  -1  -8   4       62.00       73.49      4.66 o
   0  -8   4        0.18        0.57      0.34 o
   1  -8   4       16.65       20.09      1.32 o
   2  -8   4        6.54        5.27      0.50 o
   3  -8   4        0.33        0.44      0.31 o
  -6  -7   4        0.06        0.02      0.25 o
  -5  -7   4        0.49        0.45      0.25 o
  -4  -7   4       16.79       16.73      0.63 o
  -3  -7   4        0.77        0.88      0.24 o
  -2  -7   4       27.14       25.59      0.69 o
  -1  -7   4       29.72       30.15      0.76 o
   0  -7   4       13.70       13.24      0.71 o
   1  -7   4       78.96       75.78      3.02 o
   2  -7   4       15.04       15.73      1.32 o
   3  -7   4       18.13       16.21      0.73 o
   4  -7   4        2.34        2.74      0.55 o
   5  -7   4        0.74        0.66      0.44 o
  -7  -6   4        1.64        1.10      0.28 o
  -6  -6   4        0.75        0.30      0.27 o
  -5  -6   4       13.08       10.96      0.74 o
  -4  -6   4        8.86        8.08      0.38 o
  -3  -6   4       24.64       22.29      0.59 o
  -2  -6   4       36.92       35.73      0.87 o
  -1  -6   4        4.46        3.25      0.25 o
   0  -6   4       87.47       87.16      1.63 o
   1  -6   4        5.31        5.29      0.42 o
   2  -6   4      114.88      114.90      2.64 o
   3  -6   4        2.99        2.37      0.34 o
   4  -6   4       31.00       34.51      1.56 o
   5  -6   4        0.33        0.71      0.31 o
   6  -6   4        0.32        0.38      0.31 o
   7  -6   4       10.02       14.25      0.73 o
  -8  -5   4        2.18        2.14      0.33 o
  -7  -5   4        7.81        8.97      0.48 o
  -6  -5   4        2.93        3.99      0.33 o
  -5  -5   4       28.18       29.68      0.74 o
  -4  -5   4        0.24        0.20      0.18 o
  -3  -5   4       15.29        9.01      0.35 o
  -2  -5   4        2.08        2.07      0.20 o
  -1  -5   4        3.05        1.95      0.16 o
   0  -5   4        4.42        4.37      0.24 o
   1  -5   4       50.11       47.71      1.28 o
   2  -5   4        6.82        7.15      0.33 o
   3  -5   4        5.74        4.01      0.35 o
   4  -5   4        4.28        4.94      0.32 o
   5  -5   4       37.83       36.45      0.84 o
   6  -5   4        5.36        7.22      0.37 o
   7  -5   4       19.94       19.57      0.67 o
   8  -5   4        0.77        1.65      0.39 o
  -8  -4   4        0.06       -0.06      0.34 o
  -7  -4   4        1.34        1.57      0.34 o
  -6  -4   4        6.46        6.83      0.38 o
  -5  -4   4        1.07        0.33      0.22 o
  -4  -4   4        8.05        7.76      0.34 o
  -3  -4   4        1.10        0.86      0.17 o
  -2  -4   4       16.50       17.91      0.45 o
  -1  -4   4        4.68        3.66      0.20 o
   0  -4   4        5.37        6.96      0.22 o
   1  -4   4       63.90       68.57      0.97 o
   2  -4   4       65.86       56.16      1.12 o
   3  -4   4       35.97       36.87      0.80 o
   4  -4   4        0.11        0.07      0.09 o
   5  -4   4       60.68       58.69      1.01 o
   6  -4   4        0.15        0.06      0.16 o
   7  -4   4       40.41       34.27      0.88 o
   8  -4   4        3.10        4.24      0.36 o
   9  -4   4        5.49        5.51      0.50 o
  -8  -3   4        6.05        5.49      0.88 o
  -7  -3   4        9.92        8.92      0.48 o
  -6  -3   4        6.15        6.18      0.36 o
  -5  -3   4       35.17       39.02      0.85 o
  -4  -3   4       38.63       33.09      0.73 o
  -3  -3   4        0.29        0.46      0.15 o
  -2  -3   4        0.05       -0.08      0.11 o
  -1  -3   4       12.90       16.96      0.32 o
   0  -3   4       89.50       88.33      1.03 o
   1  -3   4      163.17      189.94      2.11 o
   2  -3   4       31.58       32.03      0.46 o
   3  -3   4      156.41      181.01      2.40 o
   4  -3   4        3.54        4.06      0.20 o
   5  -3   4        4.48        3.87      0.32 o
   6  -3   4       24.19       25.54      0.74 o
   7  -3   4        6.78        6.46      0.40 o
   8  -3   4        0.13       -0.16      0.23 o
   9  -3   4        2.71        2.55      0.33 o
  -9  -2   4        1.57        1.32      0.66 o
  -8  -2   4        4.63        4.94      0.88 o
  -7  -2   4        5.37        4.50      0.50 o
  -6  -2   4        2.35        1.47      0.25 o
  -5  -2   4        4.80        3.54      0.28 o
  -4  -2   4       64.72       68.19      1.21 o
  -3  -2   4       34.93       32.77      1.01 o
  -2  -2   4       92.70       98.97      1.57 o
  -1  -2   4       82.69       67.19      1.57 o
   0  -2   4       86.29       81.94      0.90 o
   1  -2   4      155.92      170.18      1.91 o
   2  -2   4        6.16        8.34      0.18 o
   3  -2   4       68.03       68.94      0.90 o
   4  -2   4       14.96       19.89      0.45 o
   5  -2   4        1.82        1.58      0.13 o
   6  -2   4        2.62        2.97      0.21 o
   7  -2   4        2.36        2.99      0.27 o
   8  -2   4       10.77       10.04      0.48 o
   9  -2   4        0.00       -0.03      0.23 o
  10  -2   4        5.60        4.85      0.60 o
  -9  -1   4        0.64        0.44      0.66 o
  -8  -1   4       17.35       16.03      1.32 o
  -7  -1   4        0.04        0.22      0.44 o
  -6  -1   4       79.27       75.77      1.55 o
  -5  -1   4        2.86        3.48      0.22 o
  -4  -1   4      500.75      493.28      5.84 o
  -3  -1   4       23.76       26.76      0.42 o
  -2  -1   4     2065.99     1935.67     20.94 o
  -1  -1   4     1158.69     1182.97     13.15 o
   0  -1   4      558.56      582.17      5.52 o
   1  -1   4      207.52      214.58      2.38 o
   2  -1   4        0.13        0.27      0.09 o
   3  -1   4      108.20      135.10      1.68 o
   4  -1   4        0.05        0.14      0.10 o
   5  -1   4        7.70        5.37      0.19 o
   6  -1   4       24.89       21.93      0.44 o
   7  -1   4        0.17        0.27      0.32 o
   8  -1   4       17.82       16.63      0.58 o
   9  -1   4       12.20       10.66      0.66 o
  10  -1   4        1.30        1.71      0.71 o
  -9   0   4        0.54        0.33      0.66 o
  -8   0   4        0.12        0.00      0.55 o
  -7   0   4       24.80       23.84      0.92 o
  -6   0   4        8.16        7.15      0.57 o
  -5   0   4      159.22      171.16      2.36 o
  -4   0   4       14.50       14.42      0.34 o
  -3   0   4      478.53      477.70      5.65 o
  -2   0   4      225.58      226.49      2.75 o
  -1   0   4      604.14      631.20      7.36 o
   0   0   4      966.68     1018.71     13.02 o
   1   0   4        0.29        0.41      0.05 o
   2   0   4        6.74        4.97      0.13 o
   3   0   4      259.18      245.93      2.53 o
   4   0   4        6.95       10.99      0.30 o
   5   0   4        1.71        2.44      0.15 o
   6   0   4       38.63       34.30      0.59 o
   7   0   4        0.28        0.33      0.27 o
   8   0   4        0.03        0.02      0.11 o
   9   0   4       10.21       11.76      0.57 o
  10   0   4        4.23        4.58      0.50 o
  11   0   4        1.24        0.88      0.39 o
  -9   1   4        1.87        3.40      0.77 o
  -8   1   4        2.08        2.53      0.45 o
  -7   1   4        0.10        0.30      0.23 o
  -6   1   4       17.15       18.33      0.72 o
  -5   1   4        6.39        6.83      0.31 o
  -4   1   4        6.58        7.49      0.23 o
  -3   1   4      285.17      285.95      3.44 o
  -2   1   4      915.62      915.12     11.68 o
  -1   1   4     1864.05     1893.76     21.86 o
   0   1   4      553.85      579.05      7.36 o
   1   1   4      670.50      707.93      7.61 o
   2   1   4      161.10      164.37      1.99 o
   3   1   4        0.33       -0.05      0.05 o
   4   1   4        0.01        0.03      0.05 o
   5   1   4      133.07      125.63      1.44 o
   6   1   4      135.49      126.07      2.89 o
   7   1   4      467.32      431.51      5.62 o
   8   1   4      212.84      217.35      3.90 o
   9   1   4      137.18      127.76      2.82 o
  10   1   4        5.78        6.79      0.44 o
  11   1   4        1.27       -0.22      0.44 o
  -8   2   4        5.64        5.56      0.45 o
  -7   2   4        1.35        1.50      0.33 o
  -6   2   4        0.65        0.46      0.23 o
  -5   2   4        1.37        1.61      0.25 o
  -4   2   4       27.68       27.86      0.59 o
  -3   2   4       97.18      109.31      1.42 o
  -2   2   4       84.88       87.85      1.06 o
  -1   2   4      284.21      302.87      3.34 o
   0   2   4      519.57      575.29      6.21 o
   1   2   4        2.41        3.19      0.16 o
   2   2   4      480.10      487.41      6.18 o
   3   2   4        9.93       15.43      0.55 o
   4   2   4      273.18      294.75      3.48 o
   5   2   4      252.55      249.69      5.22 o
   6   2   4      206.25      213.49      2.61 o
   7   2   4        9.82       10.48      0.28 o
   8   2   4      892.35      883.63     12.70 o
   9   2   4       31.32       33.77      0.93 o
  10   2   4      215.43      224.35      5.87 o
  11   2   4        0.17       -0.18      0.34 o
  -8   3   4        0.01       -0.06      0.32 o
  -7   3   4        4.96        5.36      0.43 o
  -6   3   4        3.04        3.07      0.33 o
  -5   3   4       13.79       14.11      0.94 o
  -4   3   4        4.24        4.29      0.32 o
  -3   3   4       25.78       29.53      0.54 o
  -2   3   4      112.43      123.81      1.59 o
  -1   3   4       24.94       21.61      0.38 o
   0   3   4      227.99      239.00      2.87 o
   1   3   4      200.67      190.02      2.48 o
   2   3   4       85.93       74.87      0.96 o
   3   3   4        3.71        3.24      0.12 o
   4   3   4      194.35      194.88      2.88 o
   5   3   4      253.82      264.63      3.18 o
   6   3   4        0.39        0.64      0.10 o
   7   3   4       12.60       14.82      0.34 o
   8   3   4        3.93        3.53      0.25 o
   9   3   4       51.79       51.62      1.20 o
  10   3   4       14.85       13.21      0.73 o
  11   3   4       10.09        9.77      0.69 o
  12   3   4        0.13       -0.34      0.34 o
  -8   4   4       15.12       18.13      0.83 o
  -7   4   4        1.80        2.72      0.37 o
  -6   4   4        4.39        5.24      0.42 o
  -5   4   4        2.24        2.10      0.38 o
  -4   4   4        1.46        1.00      0.21 o
  -3   4   4        1.25        1.58      0.16 o
  -2   4   4       17.70       16.92      0.35 o
  -1   4   4       29.43       27.62      0.46 o
   0   4   4      140.63      163.12      1.97 o
   1   4   4      161.65      177.99      3.49 o
   2   4   4      233.14      231.23      3.62 o
   3   4   4        0.01        0.72      0.17 o
   4   4   4       64.34       70.54      0.93 o
   5   4   4      468.93      522.60      6.66 o
   6   4   4        1.45        2.25      0.14 o
   7   4   4        5.52        5.90      0.21 o
   8   4   4        0.00        0.09      0.14 o
   9   4   4       49.22       52.77      1.01 o
  10   4   4        7.96        8.18      0.58 o
  11   4   4        4.62        4.46      0.50 o
  12   4   4        0.21        0.02      0.44 o
  -7   5   4       41.39       46.21      1.27 o
  -6   5   4        2.35        3.61      0.40 o
  -5   5   4      150.71      150.50      2.90 o
  -4   5   4        3.89        4.25      0.59 o
  -3   5   4       20.68       18.76      0.60 o
  -2   5   4       23.91       22.36      0.43 o
  -1   5   4       19.01       22.75      0.39 o
   0   5   4        0.22        0.38      0.22 o
   1   5   4      631.01      681.10      9.63 o
   2   5   4      327.74      351.70      5.06 o
   3   5   4       98.46       94.66      1.40 o
   4   5   4        0.08        0.48      0.08 o
   5   5   4        1.11        2.37      0.13 o
   6   5   4       11.31       10.47      1.02 o
   7   5   4       22.60       19.66      0.44 o
   8   5   4        1.20        1.32      0.17 o
   9   5   4        9.79        8.60      0.33 o
  10   5   4        2.06        2.04      0.27 o
  11   5   4        0.32        0.30      0.34 o
  12   5   4        0.98        1.10      0.60 o
  -7   6   4        1.02        1.32      0.38 o
  -6   6   4       95.78       98.58      2.12 o
  -5   6   4      115.92      109.96      2.27 o
  -4   6   4      267.71      261.91      4.71 o
  -3   6   4      577.10      540.73      9.23 o
  -2   6   4      192.32      192.08      2.98 o
  -1   6   4      174.51      166.95      4.04 o
   0   6   4       21.66       18.13      0.42 o
   1   6   4        0.01        0.26      0.19 o
   2   6   4       25.09       31.15      0.60 o
   3   6   4      305.94      328.02      5.28 o
   4   6   4      148.82      153.84      2.14 o
   5   6   4      611.97      613.32      7.14 o
   6   6   4       64.00       68.52      1.17 o
   7   6   4       10.24       12.18      0.99 o
   8   6   4        1.27        1.56      0.18 o
   9   6   4       17.20       16.37      0.46 o
  10   6   4        0.49        0.45      0.19 o
  11   6   4        0.65        0.83      0.38 o
  12   6   4        3.78        5.23      0.53 o
  -6   7   4        6.33        8.27      0.77 o
  -5   7   4       20.45       21.35      1.00 o
  -4   7   4        5.52        4.38      0.46 o
  -3   7   4        7.29        6.60      0.45 o
  -2   7   4        4.18        5.79      0.42 o
  -1   7   4       27.32       22.43      0.61 o
   0   7   4       26.52       30.12      0.60 o
   1   7   4       48.09       41.41      0.90 o
   2   7   4        2.07        2.19      0.22 o
   3   7   4       90.64       95.90      1.55 o
   4   7   4      288.29      291.66      4.50 o
   5   7   4      213.17      216.27      3.25 o
   6   7   4      117.06      114.24      1.84 o
   7   7   4        6.49        6.47      0.42 o
   8   7   4        1.40        2.01      1.26 o
   9   7   4       11.59       12.77      0.42 o
  10   7   4        4.13        4.01      0.29 o
  11   7   4        6.24        6.05      0.60 o
  -5   8   4        5.76        6.15      0.71 o
  -4   8   4       26.60       26.27      0.95 o
  -3   8   4       22.81       23.32      1.04 o
  -2   8   4       20.76       18.05      0.69 o
  -1   8   4        1.64        1.79      0.23 o
   0   8   4        0.01        0.21      0.13 o
   1   8   4       32.80       30.99      0.83 o
   2   8   4        2.10        1.65      0.15 o
   3   8   4        6.21        9.21      0.29 o
   4   8   4       78.58       80.62      1.38 o
   5   8   4      716.33      711.31      9.04 o
   6   8   4      103.61       99.36      1.49 o
   7   8   4      400.07      393.58      5.17 o
   8   8   4        2.98        3.05      0.24 o
   9   8   4       39.68       39.03      0.94 o
  10   8   4        2.70        3.41      0.27 o
  11   8   4       11.47       11.29      0.58 o
  -4   9   4        0.31        0.44      0.28 o
  -3   9   4        2.94        3.18      0.37 o
  -2   9   4       21.84       20.61      0.79 o
  -1   9   4        3.68        2.25      0.25 o
   0   9   4        6.37        4.62      0.30 o
   1   9   4        8.86       10.18      0.40 o
   2   9   4        0.03        0.17      0.14 o
   3   9   4       62.05       55.78      1.04 o
   4   9   4       17.73       15.23      0.47 o
   5   9   4      132.62      128.62      1.84 o
   6   9   4        0.78        0.98      0.20 o
   7   9   4       78.03       76.10      1.23 o
   8   9   4        0.06       -0.17      0.17 o
   9   9   4        0.84        0.52      0.21 o
  10   9   4        8.30        9.72      0.49 o
  11   9   4        3.51        3.62      0.55 o
  -3  10   4        0.75        0.49      0.28 o
  -2  10   4        0.38        0.34      0.27 o
  -1  10   4        8.49        8.20      0.45 o
   0  10   4        9.29        7.22      0.34 o
   1  10   4       11.79        8.33      0.40 o
   2  10   4       53.19       43.08      0.88 o
   3  10   4        2.39        3.71      0.27 o
   4  10   4        0.22        0.28      0.17 o
   5  10   4        0.79        0.53      0.21 o
   6  10   4       38.90       38.82      0.74 o
   7  10   4        1.87        2.06      0.24 o
   8  10   4        4.93        4.38      0.31 o
   9  10   4        7.45        7.51      0.44 o
  10  10   4        0.01       -0.07      0.28 o
  -2  11   4       24.64       29.14      1.81 o
  -1  11   4        6.15        8.19      0.47 o
   0  11   4        0.44        0.62      0.27 o
   1  11   4        0.66        1.45      0.25 o
   2  11   4        1.10        0.42      0.29 o
   3  11   4        4.51        3.72      0.28 o
   4  11   4        0.39        1.29      0.23 o
   5  11   4       14.97       16.14      0.68 o
   6  11   4        0.73        0.95      0.18 o
   7  11   4        1.17        0.52      0.22 o
   8  11   4        3.51        3.61      0.28 o
   9  11   4        7.33        7.87      0.46 o
   0  12   4        0.09        0.78      0.28 o
   1  12   4        1.78        1.25      0.25 o
   2  12   4        6.20        5.74      0.40 o
   3  12   4        1.25        0.91      0.21 o
   4  12   4        1.02        1.33      0.36 o
   5  12   4        5.12        5.55      0.61 o
   6  12   4        1.13        0.99      0.33 o
   7  12   4        0.02        0.00      0.23 o
  -3  -8   5       10.01        9.73      0.88 o
  -2  -8   5        1.93        1.71      0.32 o
  -1  -8   5       18.94       22.11      0.71 o
   0  -8   5        8.64        8.81      0.66 o
   1  -8   5       16.54       18.48      1.37 o
   2  -8   5        2.16        2.20      0.66 o
  -5  -7   5        0.75        0.42      0.30 o
  -4  -7   5        0.01        0.41      0.24 o
  -3  -7   5        3.55        3.77      0.43 o
  -2  -7   5        2.63        4.99      0.39 o
  -1  -7   5        7.11        6.67      0.39 o
   0  -7   5        6.90        8.20      0.45 o
   1  -7   5       11.61       11.93      1.26 o
   2  -7   5        0.49        0.84      0.34 o
   3  -7   5        5.02        5.24      0.47 o
   4  -7   5        0.04       -0.22      0.33 o
  -6  -6   5        5.74        4.54      0.38 o
  -5  -6   5        0.54        0.45      0.24 o
  -4  -6   5        6.36        4.61      0.37 o
  -3  -6   5        0.33        0.26      0.24 o
  -2  -6   5       12.99       11.42      0.52 o
  -1  -6   5        2.63        3.29      0.41 o
   0  -6   5       63.74       66.19      1.39 o
   1  -6   5        0.90        0.33      0.20 o
   2  -6   5       12.49       10.22      0.58 o
   3  -6   5        0.33        0.22      0.31 o
   4  -6   5        7.92        8.84      0.54 o
   5  -6   5        0.36        0.77      0.44 o
   6  -6   5        0.03       -0.26      0.26 o
  -7  -5   5        0.03       -0.27      0.27 o
  -6  -5   5        0.63        0.43      0.25 o
  -5  -5   5        1.67        1.16      0.27 o
  -4  -5   5        0.03       -0.18      0.18 o
  -3  -5   5        0.77        0.45      0.19 o
  -2  -5   5        7.46        4.92      0.30 o
  -1  -5   5       43.55       47.26      1.07 o
   0  -5   5        0.68        0.49      0.18 o
   1  -5   5       83.02       75.71      1.75 o
   2  -5   5        6.08        5.91      0.32 o
   3  -5   5        0.00        0.34      0.17 o
   4  -5   5        0.00       -0.02      0.16 o
   5  -5   5        7.29        6.76      0.36 o
   6  -5   5        0.27        0.18      0.23 o
   7  -5   5        1.74        1.34      0.29 o
  -7  -4   5        0.12       -0.13      0.27 o
  -6  -4   5        0.75        0.85      0.25 o
  -5  -4   5        2.54        1.54      0.29 o
  -4  -4   5        6.38        6.67      0.36 o
  -3  -4   5        0.09       -0.17      0.17 o
  -2  -4   5        3.33        2.95      0.21 o
  -1  -4   5        7.80        6.11      0.28 o
   0  -4   5        0.00       -0.07      0.14 o
   1  -4   5        2.26        1.16      0.20 o
   2  -4   5        0.17        1.26      0.63 o
   3  -4   5        1.12        0.05      0.13 o
   4  -4   5        4.20        3.34      0.20 o
   5  -4   5       10.40        8.81      0.33 o
   6  -4   5        3.77        3.40      0.34 o
   7  -4   5       25.33       24.58      0.74 o
   8  -4   5        5.68        6.09      0.42 o
  -8  -3   5        1.29        1.65      0.66 o
  -7  -3   5        0.25        0.68      0.34 o
  -6  -3   5        2.60        2.29      0.31 o
  -5  -3   5        5.43        5.60      0.33 o
  -4  -3   5       33.08       31.58      1.01 o
  -3  -3   5        0.27       -0.11      0.30 o
  -2  -3   5       13.19       10.17      0.38 o
  -1  -3   5        0.90        1.10      0.15 o
   0  -3   5       28.17       27.71      0.57 o
   1  -3   5       51.43       60.04      1.00 o
   2  -3   5        1.38        0.90      0.13 o
   3  -3   5       20.94       26.06      0.53 o
   4  -3   5        2.67        3.25      0.20 o
   5  -3   5       15.17       10.09      0.34 o
   6  -3   5        1.70        1.57      0.23 o
   7  -3   5       40.38       33.81      0.86 o
   8  -3   5        0.38       -0.05      0.23 o
   9  -3   5        6.96        4.82      0.42 o
  -8  -2   5        0.67        1.54      0.66 o
  -7  -2   5        4.35        4.06      0.77 o
  -6  -2   5        0.00        0.03      0.23 o
  -5  -2   5       33.43       29.41      0.73 o
  -4  -2   5        5.08        5.54      0.33 o
  -3  -2   5      178.48      176.79      7.26 o
  -2  -2   5       53.94       49.54      0.94 o
  -1  -2   5       82.62       82.58      1.38 o
   0  -2   5        0.04        0.19      0.09 o
   1  -2   5       41.52       46.26      0.68 o
   2  -2   5       48.97       54.66      0.84 o
   3  -2   5      108.01      116.23      1.78 o
   4  -2   5       78.39       83.12      1.34 o
   5  -2   5        0.21        0.31      0.24 o
   6  -2   5        6.53        3.73      0.23 o
   7  -2   5        4.12        3.11      0.27 o
   8  -2   5        4.17        3.34      0.33 o
   9  -2   5        3.07        4.18      0.38 o
  10  -2   5        0.10        0.45      0.34 o
  -8  -1   5        7.44        5.60      0.99 o
  -7  -1   5        3.12        3.51      0.77 o
  -6  -1   5       63.49       62.78      3.29 o
  -5  -1   5       48.97       51.69      1.19 o
  -4  -1   5      154.15      149.56      2.13 o
  -3  -1   5        0.18        0.17      0.16 o
  -2  -1   5      112.59      117.32      1.39 o
  -1  -1   5      532.99      548.20      6.38 o
   0  -1   5        2.32        1.80      0.12 o
   1  -1   5        1.24        1.18      0.08 o
   2  -1   5        6.51        6.88      0.22 o
   3  -1   5      193.95      196.62      2.38 o
   4  -1   5        3.93        4.07      0.21 o
   5  -1   5        4.81        4.41      0.23 o
   6  -1   5        9.18        8.70      0.37 o
   7  -1   5        2.20        3.19      0.27 o
   8  -1   5        1.04       -0.11      0.19 o
   9  -1   5        0.05       -0.11      0.25 o
  10  -1   5        2.93        3.32      0.66 o
  -8   0   5        0.76        0.77      0.55 o
  -7   0   5        7.51        8.67      0.99 o
  -6   0   5       12.82       14.16      1.10 o
  -5   0   5        2.51        2.62      0.23 o
  -4   0   5       75.66       79.84      1.13 o
  -3   0   5      184.73      175.73      2.21 o
  -2   0   5       51.88       47.40      0.86 o
  -1   0   5       14.79       14.12      0.39 o
   0   0   5       44.30       44.54      0.59 o
   1   0   5       77.31       81.57      0.97 o
   2   0   5      102.98      106.88      1.15 o
   3   0   5      151.70      146.96      1.66 o
   4   0   5        8.74       11.20      0.23 o
   5   0   5      118.03      111.59      1.34 o
   6   0   5       23.04       25.02      0.49 o
   7   0   5      271.28      266.54      4.33 o
   8   0   5        7.63        6.98      0.55 o
   9   0   5        0.14        0.07      0.25 o
  10   0   5        0.00        0.00      0.31 o
  11   0   5        1.25        0.77      0.39 o
  -8   1   5        0.10        0.66      0.66 o
  -7   1   5        5.43        5.05      0.88 o
  -6   1   5        1.10        1.52      0.34 o
  -5   1   5        0.87        1.13      0.23 o
  -4   1   5       18.78       21.76      0.56 o
  -3   1   5        0.09        0.01      0.11 o
  -2   1   5       26.10       27.56      0.88 o
  -1   1   5      189.22      188.06      2.14 o
   0   1   5       20.37       17.57      0.35 o
   1   1   5      121.57      134.18      1.82 o
   2   1   5        0.01        0.17      0.07 o
   3   1   5       89.62       76.44      0.98 o
   4   1   5       11.49       10.03      0.20 o
   5   1   5        0.19        0.32      0.10 o
   6   1   5        1.00        2.65      0.20 o
   7   1   5      345.44      330.38      4.36 o
   8   1   5        2.36        2.90      0.24 o
   9   1   5       77.22       69.18      1.86 o
  10   1   5        0.41        0.27      0.55 o
  11   1   5        1.29        3.40      0.66 o
  -8   2   5        0.04        0.22      0.55 o
  -7   2   5        9.56       11.31      1.10 o
  -6   2   5        0.27        0.29      0.25 o
  -5   2   5        9.30        8.67      0.46 o
  -4   2   5        1.41        1.39      0.17 o
  -3   2   5        0.01        0.12      0.15 o
  -2   2   5        1.22        1.80      0.13 o
  -1   2   5        0.01       -0.09      0.09 o
   0   2   5       63.37       61.76      0.85 o
   1   2   5       64.89       69.68      0.86 o
   2   2   5       80.67       84.33      1.08 o
   3   2   5       35.15       37.16      1.03 o
   4   2   5      203.76      220.68      2.91 o
   5   2   5        4.81        5.21      0.16 o
   6   2   5        0.07        0.15      0.10 o
   7   2   5      117.66      113.81      2.07 o
   8   2   5       10.30        9.46      0.67 o
   9   2   5       62.74       59.00      1.33 o
  10   2   5        3.27        2.89      0.55 o
  11   2   5        7.65        7.35      0.77 o
  -8   3   5        1.48        2.18      0.50 o
  -7   3   5        0.00        0.01      0.27 o
  -6   3   5        0.32        0.29      0.25 o
  -5   3   5        2.13        2.49      0.33 o
  -4   3   5        5.56        4.72      0.36 o
  -3   3   5        1.00        0.86      0.16 o
  -2   3   5        4.18        2.65      0.17 o
  -1   3   5      138.51      131.50      1.65 o
   0   3   5       18.39       32.78      0.48 o
   1   3   5       70.32       70.25      0.93 o
   2   3   5     1324.65     1417.55     16.23 o
   3   3   5       34.16       37.62      0.55 o
   4   3   5     1180.80     1296.38     16.27 o
   5   3   5        0.84        1.07      0.16 o
   6   3   5        3.47        7.17      0.22 o
   7   3   5        0.06       -0.05      0.08 o
   8   3   5        0.30       -0.12      0.17 o
   9   3   5       14.91       15.67      0.64 o
  10   3   5        5.29        8.69      0.54 o
  11   3   5        0.51        0.76      0.34 o
  12   3   5        0.08       -0.22      0.44 o
  -7   4   5       12.45       13.46      0.69 o
  -6   4   5       19.13       19.35      0.73 o
  -5   4   5        7.27        7.89      0.46 o
  -4   4   5        1.18        0.78      0.33 o
  -3   4   5        1.50        1.44      0.16 o
  -2   4   5        9.33       10.06      0.33 o
  -1   4   5      165.90      159.72      2.02 o
   0   4   5      510.33      557.55      9.44 o
   1   4   5       98.84      105.81      1.68 o
   2   4   5       81.60       82.18      1.06 o
   3   4   5      252.84      264.31      5.13 o
   4   4   5        7.85        9.88      0.25 o
   5   4   5        0.02        0.22      0.13 o
   6   4   5        2.36        1.04      0.11 o
   7   4   5        1.47        1.93      0.16 o
   8   4   5        1.54        2.12      0.32 o
   9   4   5        0.07       -0.11      0.13 o
  10   4   5        9.98       10.48      0.58 o
  11   4   5        7.93        7.57      0.58 o
  12   4   5        0.63        0.71      0.39 o
  -7   5   5        7.53        8.45      1.22 o
  -6   5   5        1.13        1.01      0.33 o
  -5   5   5       33.59       35.03      1.03 o
  -4   5   5      143.98      144.94      3.17 o
  -3   5   5       36.11       35.78      0.92 o
  -2   5   5       19.15       18.73      0.49 o
  -1   5   5       18.57       17.20      0.41 o
   0   5   5        1.84        1.32      0.16 o
   1   5   5        0.22        0.29      0.10 o
   2   5   5       37.65       40.22      0.70 o
   3   5   5      129.64      113.91      2.25 o
   4   5   5       49.49       48.49      0.83 o
   5   5   5        1.00        0.98      0.13 o
   6   5   5       10.28        7.48      0.25 o
   7   5   5       74.68       67.68      1.07 o
   8   5   5        2.19        1.83      0.18 o
   9   5   5        0.38        0.40      0.15 o
  10   5   5        3.52        3.55      0.27 o
  11   5   5        4.67        4.38      0.66 o
  12   5   5        5.90        7.31      0.58 o
  -6   6   5       11.21       12.07      0.64 o
  -5   6   5       16.87       16.96      0.69 o
  -4   6   5       13.86       12.88      0.58 o
  -3   6   5       30.74       32.40      0.92 o
  -2   6   5        1.18        0.63      0.17 o
  -1   6   5        5.19        4.89      0.29 o
   0   6   5      463.30      460.15      6.63 o
   1   6   5        9.49        8.46      0.22 o
   2   6   5        5.56        6.15      0.30 o
   3   6   5        8.18        8.56      0.29 o
   4   6   5      114.07      117.06      2.18 o
   5   6   5        3.46        2.06      0.15 o
   6   6   5        0.76       -0.10      0.13 o
   7   6   5        0.13        0.25      0.11 o
   8   6   5       14.96       13.53      0.37 o
   9   6   5        9.45        9.42      0.34 o
  10   6   5       25.95       23.38      0.62 o
  11   6   5        1.94        1.72      0.55 o
  12   6   5        0.20        0.33      0.37 o
  -6   7   5        0.43        0.44      0.33 o
  -5   7   5        2.94        3.50      0.44 o
  -4   7   5        0.02       -0.05      0.27 o
  -3   7   5       10.97       11.08      0.53 o
  -2   7   5       35.85       36.16      1.11 o
  -1   7   5        7.90        6.64      0.36 o
   0   7   5       24.32       22.00      0.61 o
   1   7   5       14.89       16.36      0.42 o
   2   7   5        7.02        4.56      0.27 o
   3   7   5        3.83        4.90      0.48 o
   4   7   5       64.81       53.51      0.94 o
   5   7   5        8.36        9.39      0.35 o
   6   7   5        4.56        5.05      0.29 o
   7   7   5       12.81       13.52      0.63 o
   8   7   5       17.68       17.21      0.57 o
   9   7   5        0.02       -0.05      0.17 o
  10   7   5        0.33        0.11      0.18 o
  11   7   5        0.04        0.12      0.22 o
  -5   8   5        0.00       -0.06      0.29 o
  -4   8   5        1.70        1.22      0.55 o
  -3   8   5        1.29        1.35      0.34 o
  -2   8   5      141.24      129.75      2.99 o
  -1   8   5       39.19       39.09      0.95 o
   0   8   5       92.39       75.29      1.52 o
   1   8   5        0.02        0.25      0.16 o
   2   8   5        0.20        0.47      0.29 o
   3   8   5       10.03        9.23      0.40 o
   4   8   5        0.33        0.22      0.21 o
   5   8   5      167.70      164.83      2.56 o
   6   8   5       18.52       20.43      0.56 o
   7   8   5      112.48      107.29      1.80 o
   8   8   5        4.54        4.73      0.33 o
   9   8   5        2.75        2.39      0.25 o
  10   8   5       16.56       15.78      0.49 o
  11   8   5        0.27        0.42      0.25 o
  -4   9   5        1.23        0.85      0.34 o
  -3   9   5        3.38        4.22      0.71 o
  -2   9   5        0.91        0.80      0.26 o
  -1   9   5       34.24       29.79      0.79 o
   0   9   5        0.78        0.33      0.16 o
   1   9   5       50.39       35.27      0.85 o
   2   9   5        0.05        0.05      0.22 o
   3   9   5        1.70        0.48      0.22 o
   4   9   5       40.30       36.32      0.92 o
   5   9   5       48.88       52.85      1.01 o
   6   9   5      103.89       99.58      1.68 o
   7   9   5       67.62       66.87      1.25 o
   8   9   5        0.44        0.31      0.28 o
   9   9   5        3.16        2.18      0.24 o
  10   9   5        6.65        7.18      0.38 o
  11   9   5        5.01        4.94      0.34 o
  -3  10   5        6.66        8.66      0.61 o
  -2  10   5        0.00       -0.23      0.23 o
  -1  10   5        0.96        0.16      0.26 o
   0  10   5       19.73       16.07      0.53 o
   1  10   5       12.95        6.68      0.37 o
   2  10   5        6.55        4.14      0.30 o
   3  10   5        7.42        3.62      0.30 o
   4  10   5       53.54       47.55      1.13 o
   5  10   5       15.01       15.00      0.64 o
   6  10   5        8.98        8.62      0.37 o
   7  10   5        0.31        0.66      0.40 o
   8  10   5       20.90       19.50      0.59 o
   9  10   5       15.78       17.15      0.53 o
  10  10   5        2.37        2.08      0.41 o
  -2  11   5        2.09        2.24      0.37 o
  -1  11   5        0.63        1.17      0.38 o
   0  11   5        0.18        0.22      0.18 o
   1  11   5        0.01        0.19      0.37 o
   2  11   5       27.55       27.46      0.79 o
   3  11   5        0.40        1.37      0.43 o
   4  11   5       33.19       31.36      0.91 o
   5  11   5        1.92        1.85      0.37 o
   6  11   5        2.56        2.88      0.24 o
   7  11   5        1.59        1.21      0.22 o
   8  11   5        0.85        0.84      0.23 o
   9  11   5        0.05       -0.14      0.22 o
   0  12   5        2.18        2.59      0.38 o
   1  12   5        1.60        0.97      0.25 o
   2  12   5        0.36        1.15      0.25 o
   3  12   5        0.03       -0.14      0.24 o
   4  12   5        1.48        1.73      0.33 o
   5  12   5        6.85        8.62      0.49 o
   6  12   5        0.02       -0.14      0.27 o
   7  12   5        3.54        4.15      0.38 o
   8  12   5        0.28       -0.22      0.44 o
   4  13   5        0.04       -0.11      0.55 o
  -3  -7   6        4.89        5.82      0.45 o
  -2  -7   6        7.70        9.39      0.56 o
  -1  -7   6        0.37        0.21      0.25 o
   0  -7   6        1.95        1.68      0.30 o
   1  -7   6        1.84        2.42      0.32 o
   2  -7   6        2.12        2.74      0.49 o
   3  -7   6        8.72       11.53      0.99 o
  -4  -6   6        0.17        0.03      0.27 o
  -3  -6   6        4.28        3.83      0.37 o
  -2  -6   6        6.82        5.96      0.47 o
  -1  -6   6       16.64       15.82      0.61 o
   0  -6   6       12.33       11.05      0.52 o
   1  -6   6        2.54        1.81      0.30 o
   2  -6   6        2.60        3.24      0.69 o
   3  -6   6        0.00       -0.23      0.23 o
   4  -6   6        0.01       -0.24      0.28 o
   5  -6   6        0.67       -0.03      0.26 o
  -5  -5   6        4.15        3.61      0.38 o
  -4  -5   6        0.10        0.13      0.24 o
  -3  -5   6        3.42        2.82      0.32 o
  -2  -5   6        3.62        2.37      0.30 o
  -1  -5   6        0.62        0.80      0.25 o
   0  -5   6        6.41        6.26      0.54 o
   1  -5   6        0.03       -0.10      0.23 o
   2  -5   6        1.32        1.28      0.24 o
   3  -5   6        0.32       -0.23      0.23 o
   4  -5   6       34.76       33.62      0.84 o
   5  -5   6        0.03       -0.21      0.21 o
   6  -5   6       17.34       14.50      0.69 o
   7  -5   6        1.02        1.21      0.55 o
  -6  -4   6        0.10        0.15      0.25 o
  -5  -4   6        0.63        0.54      0.25 o
  -4  -4   6        6.37        6.37      0.38 o
  -3  -4   6        4.78        6.65      0.51 o
  -2  -4   6        9.96        8.92      0.45 o
  -1  -4   6        9.02        6.53      0.37 o
   0  -4   6        0.14        0.06      0.17 o
   1  -4   6        0.30        0.29      0.18 o
   2  -4   6        0.86        0.85      0.23 o
   3  -4   6       20.47       20.00      0.58 o
   4  -4   6       11.79       11.37      0.45 o
   5  -4   6       25.54       21.67      0.54 o
   6  -4   6       14.38       12.63      0.72 o
   7  -4   6        0.30        0.48      0.34 o
   8  -4   6        1.45        0.88      0.31 o
  -7  -3   6        1.42        1.76      0.77 o
  -6  -3   6        0.03       -0.18      0.25 o
  -5  -3   6        0.56        0.51      0.24 o
  -4  -3   6        4.89        4.15      0.31 o
  -3  -3   6        1.75        2.57      0.27 o
  -2  -3   6        2.65        2.00      0.25 o
  -1  -3   6       50.37       53.27      1.17 o
   0  -3   6        0.00        0.03      0.16 o
   1  -3   6       12.50       11.37      0.50 o
   2  -3   6       29.15       28.07      0.71 o
   3  -3   6        4.91        3.96      0.24 o
   4  -3   6       56.80       49.08      0.92 o
   5  -3   6       31.08       26.07      0.60 o
   6  -3   6        3.49        1.78      0.23 o
   7  -3   6        0.56        1.17      0.27 o
   8  -3   6        0.00       -0.07      0.25 o
   9  -3   6        1.32        1.24      0.32 o
  -7  -2   6        0.03        0.33      0.55 o
  -6  -2   6        4.44        4.95      0.40 o
  -5  -2   6        1.71        2.19      0.34 o
  -4  -2   6       10.80       10.35      0.44 o
  -3  -2   6        1.78        1.34      0.34 o
  -2  -2   6      257.97      248.66      4.96 o
  -1  -2   6       14.15       15.99      1.01 o
   0  -2   6       37.91       34.84      0.97 o
   1  -2   6      107.05      114.50      2.56 o
   2  -2   6       12.51       13.87      0.37 o
   3  -2   6       10.93       11.43      0.35 o
   4  -2   6       18.41       14.99      0.41 o
   5  -2   6        7.17        6.77      0.30 o
   6  -2   6        0.00       -0.11      0.24 o
   7  -2   6        8.53        8.61      0.44 o
   8  -2   6       12.26       13.94      0.57 o
   9  -2   6        2.86        2.90      0.36 o
  -7  -1   6        5.39        4.72      0.88 o
  -6  -1   6        6.91        7.90      0.88 o
  -5  -1   6       88.10       85.14      1.78 o
  -4  -1   6        0.00        0.26      0.19 o
  -3  -1   6      284.48      274.11      4.20 o
  -2  -1   6       48.51       44.59      1.32 o
  -1  -1   6      183.84      185.14      2.88 o
   0  -1   6      160.53      159.22      2.16 o
   1  -1   6       56.33       54.93      0.91 o
   2  -1   6       22.12       21.56      0.49 o
   3  -1   6        9.61       10.06      0.32 o
   4  -1   6       93.43       91.35      1.48 o
   5  -1   6       27.55       22.46      0.52 o
   6  -1   6       36.91       39.10      0.78 o
   7  -1   6        7.79        6.74      0.41 o
   8  -1   6       19.30       20.02      0.82 o
   9  -1   6        4.29        5.30      0.53 o
  10  -1   6        2.93        2.94      0.38 o
  -7   0   6        0.02       -0.33      0.55 o
  -6   0   6        7.03        8.34      0.99 o
  -5   0   6        8.57        8.38      0.60 o
  -4   0   6       37.79       37.68      0.94 o
  -3   0   6       77.87       78.77      1.51 o
  -2   0   6       18.15       18.34      0.54 o
  -1   0   6       59.74       54.92      1.09 o
   0   0   6       67.51       63.43      0.81 o
   1   0   6       37.45       30.97      0.64 o
   2   0   6      101.14       99.88      1.18 o
   3   0   6       16.09       17.17      0.37 o
   4   0   6        0.76        0.54      0.13 o
   5   0   6       14.31       13.03      0.37 o
   6   0   6        4.85        5.28      0.51 o
   7   0   6       72.67       70.12      1.23 o
   8   0   6        9.95       11.07      0.53 o
   9   0   6       25.08       27.76      0.84 o
  10   0   6        7.88        9.50      0.70 o
  11   0   6        4.47        6.26      0.88 o
  -7   1   6        0.04       -0.11      0.55 o
  -6   1   6        1.77        1.10      0.55 o
  -5   1   6       12.77       11.53      1.10 o
  -4   1   6        0.00        0.02      0.24 o
  -3   1   6        5.72        6.81      0.32 o
  -2   1   6        1.46        1.20      0.12 o
  -1   1   6        6.24        5.31      0.19 o
   0   1   6        2.89        2.92      0.25 o
   1   1   6      114.33      117.52      1.38 o
   2   1   6       46.76       49.60      1.42 o
   3   1   6       37.53       37.78      0.57 o
   4   1   6       16.29       22.20      0.34 o
   5   1   6        0.40        0.89      0.13 o
   6   1   6       36.41       35.63      0.64 o
   7   1   6      425.06      408.08      5.91 o
   8   1   6       16.13       13.96      0.48 o
   9   1   6      133.40      134.92      2.60 o
  10   1   6        0.44       -0.16      0.31 o
  11   1   6        4.00        3.73      0.77 o
  -7   2   6        0.03        0.22      0.55 o
  -6   2   6        0.02        0.45      0.38 o
  -5   2   6        3.71        3.30      0.36 o
  -4   2   6        9.63        9.88      0.39 o
  -3   2   6        0.00       -0.09      0.16 o
  -2   2   6       38.79       37.02      0.61 o
  -1   2   6        1.35        2.26      0.15 o
   0   2   6      107.89      102.60      1.34 o
   1   2   6      432.67      480.18      5.23 o
   2   2   6       13.48       14.05      0.29 o
   3   2   6      538.10      590.15      6.86 o
   4   2   6      107.01      104.78      1.34 o
   5   2   6       17.18       19.75      0.33 o
   6   2   6        3.99        3.17      0.15 o
   7   2   6       69.27       69.22      1.10 o
   8   2   6        5.83        6.23      0.40 o
   9   2   6       52.16       53.03      1.54 o
  10   2   6       21.72       19.02      0.84 o
  11   2   6        0.01       -0.11      0.44 o
  -7   3   6        1.35        1.49      0.82 o
  -6   3   6        0.01        0.04      0.25 o
  -5   3   6        1.82        1.77      0.32 o
  -4   3   6       11.53       11.88      0.55 o
  -3   3   6       21.52       21.42      0.55 o
  -2   3   6        1.48        1.17      0.17 o
  -1   3   6       87.35       92.39      1.24 o
   0   3   6       84.99       91.67      1.22 o
   1   3   6      503.44      535.48      6.23 o
   2   3   6      533.89      584.46      7.40 o
   3   3   6       28.08       29.61      0.53 o
   4   3   6       30.92       32.75      0.50 o
   5   3   6       19.85       21.23      0.46 o
   6   3   6        4.91        3.96      0.16 o
   7   3   6        0.09        0.12      0.14 o
   8   3   6       35.27       35.99      0.78 o
   9   3   6        0.63        1.01      0.20 o
  10   3   6        8.70        8.36      0.58 o
  11   3   6        3.96        4.39      0.66 o
  -7   4   6        0.45        0.74      0.36 o
  -6   4   6        4.79        4.39      0.43 o
  -5   4   6        4.93        5.87      0.46 o
  -4   4   6       37.02       35.89      0.99 o
  -3   4   6       23.18       21.94      0.58 o
  -2   4   6      240.50      239.09      4.28 o
  -1   4   6        8.37        9.44      0.34 o
   0   4   6      235.81      232.87      3.14 o
   1   4   6      259.77      254.72      3.34 o
   2   4   6        2.41        2.41      0.29 o
   3   4   6       16.77       19.50      0.35 o
   4   4   6      178.44      205.04      2.73 o
   5   4   6       21.31       18.73      0.41 o
   6   4   6       94.60      102.67      1.49 o
   7   4   6        9.88        8.82      0.27 o
   8   4   6        4.39        4.53      0.21 o
   9   4   6        2.28        2.33      0.33 o
  10   4   6        1.21        1.43      0.31 o
  11   4   6       13.39       15.72      1.04 o
  12   4   6        8.91       11.09      0.99 o
  -6   5   6       14.69       12.28      0.67 o
  -5   5   6       66.38       67.41      1.59 o
  -4   5   6       51.35       48.23      1.19 o
  -3   5   6      126.79      129.38      2.89 o
  -2   5   6      153.59      147.41      2.36 o
  -1   5   6       18.59       20.02      0.52 o
   0   5   6      304.45      313.68      5.28 o
   1   5   6       56.66       67.59      1.10 o
   2   5   6        0.65        0.26      0.10 o
   3   5   6       19.13       17.60      0.74 o
   4   5   6       48.44       48.63      0.91 o
   5   5   6      128.26      113.88      1.62 o
   6   5   6        4.19        5.28      0.28 o
   7   5   6        5.70        5.35      0.23 o
   8   5   6        2.73        2.41      0.27 o
   9   5   6        4.98        3.74      0.25 o
  10   5   6        0.24        0.51      0.25 o
  11   5   6        2.65        2.91      0.42 o
  12   5   6        0.14        0.41      0.34 o
  -6   6   6        0.21        0.06      0.33 o
  -5   6   6        3.56        2.59      0.40 o
  -4   6   6       20.91       20.04      0.73 o
  -3   6   6      120.10      115.27      2.33 o
  -2   6   6        4.18        4.24      0.43 o
  -1   6   6      538.27      538.64      8.89 o
   0   6   6       22.86       23.33      0.81 o
   1   6   6      383.32      374.59      6.27 o
   2   6   6        9.67       10.08      0.79 o
   3   6   6        1.49        1.20      0.12 o
   4   6   6       12.85       14.04      0.36 o
   5   6   6      128.70      133.73      2.07 o
   6   6   6        1.87        1.92      0.19 o
   7   6   6       46.76       50.93      2.79 o
   8   6   6        0.19        0.02      0.17 o
   9   6   6       21.99       19.67      0.51 o
  10   6   6        0.35        0.25      0.20 o
  11   6   6        2.63        2.62      0.42 o
  12   6   6        0.00        0.29      0.34 o
  -5   7   6        0.57        1.02      0.32 o
  -4   7   6        3.97        4.00      0.41 o
  -3   7   6       31.22       31.10      0.92 o
  -2   7   6       35.41       33.85      1.15 o
  -1   7   6       78.93       79.35      1.58 o
   0   7   6      137.48      140.39      2.56 o
   1   7   6       45.54       38.55      0.91 o
   2   7   6       61.14       59.34      1.24 o
   3   7   6       41.38       41.58      0.97 o
   4   7   6      548.16      529.14      7.59 o
   5   7   6       13.28       13.49      0.40 o
   6   7   6      334.10      316.02      4.65 o
   7   7   6       16.76       16.37      0.73 o
   8   7   6      108.17       96.81      1.50 o
   9   7   6       23.30       21.42      0.53 o
  10   7   6       93.75       88.36      1.58 o
  11   7   6       23.15       22.51      0.79 o
  12   7   6        6.76        5.42      0.53 o
  -5   8   6        0.30        0.66      0.66 o
  -4   8   6        6.48        6.19      0.66 o
  -3   8   6       47.97       49.00      1.47 o
  -2   8   6        0.00        0.33      0.44 o
  -1   8   6       58.82       60.50      1.31 o
   0   8   6        0.94        0.75      0.21 o
   1   8   6       57.95       53.57      1.18 o
   2   8   6        0.16        0.69      0.22 o
   3   8   6       41.92       36.38      0.92 o
   4   8   6      289.80      285.79      4.67 o
   5   8   6        3.93        4.03      0.27 o
   6   8   6      301.57      291.99      4.35 o
   7   8   6        1.18        1.16      0.24 o
   8   8   6       13.53       10.53      0.41 o
   9   8   6       11.51       10.15      0.37 o
  10   8   6       19.55       17.45      0.52 o
  11   8   6        0.35        0.37      0.27 o
  -3   9   6        4.51        4.54      0.71 o
  -2   9   6        1.24        1.28      0.34 o
  -1   9   6        4.65        4.85      0.42 o
   0   9   6       10.23        8.82      0.43 o
   1   9   6       23.69       21.15      0.97 o
   2   9   6       13.92        9.34      0.47 o
   3   9   6       19.42       18.47      0.60 o
   4   9   6        0.10       -0.01      0.21 o
   5   9   6       21.21       17.79      0.49 o
   6   9   6        0.00       -0.17      0.17 o
   7   9   6       11.96       12.71      0.44 o
   8   9   6        0.06       -0.16      0.16 o
   9   9   6        5.35        5.58      0.34 o
  10   9   6        2.07        2.48      0.27 o
  11   9   6       11.42       10.65      0.49 o
  -2  10   6        3.70        3.49      0.44 o
  -1  10   6        0.03       -0.05      0.33 o
   0  10   6        3.73        3.25      0.30 o
   1  10   6       15.99       14.95      0.56 o
   2  10   6        0.48        0.35      0.21 o
   3  10   6       23.76       19.67      0.64 o
   4  10   6        7.94        8.80      0.48 o
   5  10   6        0.18       -0.10      0.15 o
   6  10   6       49.94       49.79      0.98 o
   7  10   6        8.03        8.62      0.37 o
   8  10   6        9.64       10.59      0.43 o
   9  10   6        1.30        1.21      0.21 o
  10  10   6        0.17        0.18      0.22 o
  -1  11   6       15.39       19.09      0.79 o
   0  11   6        1.74        2.22      0.34 o
   1  11   6        1.08        1.65      0.24 o
   2  11   6        2.79        2.15      0.29 o
   3  11   6        0.18       -0.04      0.21 o
   4  11   6        1.50        2.34      0.29 o
   5  11   6        0.73        1.47      0.19 o
   6  11   6        8.30        8.40      0.37 o
   7  11   6        0.10       -0.06      0.16 o
   8  11   6       10.65       11.09      0.44 o
   9  11   6        0.18        0.42      0.21 o
   0  12   6        1.68        1.49      0.37 o
   1  12   6        1.19        1.47      0.37 o
   2  12   6        5.85        7.57      0.45 o
   3  12   6        0.74        0.57      0.24 o
   4  12   6        1.66        3.58      0.37 o
   5  12   6        3.26        2.53      0.35 o
   6  12   6        5.67        6.67      0.36 o
   7  12   6        7.96        8.75      0.45 o
   8  12   6        0.58        0.47      0.22 o
   4  13   6        2.12        2.95      0.50 o
   5  13   6        5.40        4.90      0.66 o
  -2  -6   7        0.77        0.76      0.30 o
  -1  -6   7        0.01        0.11      0.29 o
   0  -6   7        0.57        0.27      0.25 o
   1  -6   7        0.19       -0.10      0.25 o
   2  -6   7        0.02       -0.24      0.24 o
   3  -6   7        0.22        0.19      0.37 o
  -4  -5   7        0.49        0.25      0.30 o
  -3  -5   7        1.19        0.87      0.30 o
  -2  -5   7        0.87        0.35      0.24 o
  -1  -5   7        3.21        3.03      0.40 o
   0  -5   7        0.13       -0.23      0.23 o
   1  -5   7        0.34       -0.23      0.23 o
   2  -5   7        2.25        1.90      0.34 o
   3  -5   7        0.59        0.66      0.26 o
   4  -5   7        0.00        0.11      0.23 o
   5  -5   7        4.68        5.23      0.39 o
   6  -5   7       10.52       14.27      0.99 o
  -5  -4   7        2.12        1.48      0.39 o
  -4  -4   7        0.09       -0.14      0.27 o
  -3  -4   7        2.49        2.30      0.31 o
  -2  -4   7       12.38       13.91      0.60 o
  -1  -4   7        1.78        1.13      0.24 o
   0  -4   7       14.56       15.69      0.58 o
   1  -4   7       26.15       26.97      0.77 o
   2  -4   7        1.21        1.61      0.25 o
   3  -4   7       51.09       51.67      1.17 o
   4  -4   7        0.11        0.12      0.23 o
   5  -4   7        0.59        0.56      0.23 o
   6  -4   7        7.42        9.25      1.04 o
   7  -4   7        5.23        4.31      0.60 o
  -6  -3   7        3.74        2.74      0.66 o
  -5  -3   7        5.51        4.34      0.50 o
  -4  -3   7        5.88        5.33      0.61 o
  -3  -3   7       38.43       30.10      0.90 o
  -2  -3   7       15.51       17.54      0.64 o
  -1  -3   7       13.72       11.83      0.51 o
   0  -3   7       62.58       63.87      2.04 o
   1  -3   7        7.38        8.24      0.83 o
   2  -3   7        4.19        3.59      0.29 o
   3  -3   7       16.64       14.71      0.73 o
   4  -3   7       26.01       24.60      0.69 o
   5  -3   7        0.04        0.02      0.21 o
   6  -3   7        6.99        6.55      0.34 o
   7  -3   7        5.99        7.57      0.44 o
   8  -3   7        0.61        0.76      0.52 o
  -6  -2   7        0.03        1.54      0.66 o
  -5  -2   7        1.25        0.45      0.27 o
  -4  -2   7       15.91       14.38      0.59 o
  -3  -2   7       26.02       25.61      0.69 o
  -2  -2   7       39.94       41.07      1.22 o
  -1  -2   7       75.01       71.33      1.54 o
   0  -2   7       14.03       11.66      0.50 o
   1  -2   7       60.80       58.87      1.28 o
   2  -2   7        1.01        0.66      0.23 o
   3  -2   7       32.63       34.43      0.86 o
   4  -2   7        6.25        6.47      0.33 o
   5  -2   7        0.02       -0.06      0.22 o
   6  -2   7        3.19        3.27      0.24 o
   7  -2   7        3.00        3.07      0.31 o
   8  -2   7        1.57        1.79      0.35 o
   9  -2   7        0.00       -0.22      0.27 o
  -6  -1   7        0.53        1.54      0.66 o
  -5  -1   7        0.00        0.38      0.31 o
  -4  -1   7       17.12       15.31      0.60 o
  -3  -1   7        2.17        2.92      0.31 o
  -2  -1   7        5.34        5.34      0.59 o
  -1  -1   7       98.25      100.30      2.21 o
   0  -1   7       61.38       60.19      1.12 o
   1  -1   7      167.54      167.03      3.02 o
   2  -1   7      222.33      227.13      3.38 o
   3  -1   7       54.37       57.92      1.02 o
   4  -1   7        0.18        0.64      0.17 o
   5  -1   7        0.67        0.92      0.21 o
   6  -1   7       43.79       45.91      0.90 o
   7  -1   7        4.86        4.02      0.33 o
   8  -1   7        0.38        0.70      0.25 o
   9  -1   7        4.92        5.18      0.42 o
  10  -1   7        1.67        2.63      0.40 o
  -6   0   7        6.21        7.02      0.88 o
  -5   0   7        4.96        5.27      0.50 o
  -4   0   7       14.70       15.85      0.60 o
  -3   0   7       16.86       15.37      0.56 o
  -2   0   7       25.05       25.80      0.68 o
  -1   0   7       29.98       29.16      0.70 o
   0   0   7       17.39       16.93      0.41 o
   1   0   7       62.73       62.42      0.98 o
   2   0   7      194.57      186.70      2.82 o
   3   0   7       51.02       46.56      0.88 o
   4   0   7       60.95       53.15      0.99 o
   5   0   7        6.22        4.72      0.26 o
   6   0   7      173.72      183.53      2.82 o
   7   0   7       11.93       10.04      0.40 o
   8   0   7       47.43       49.40      1.18 o
   9   0   7        0.06        0.00      0.25 o
  10   0   7        1.80        2.44      0.33 o
  -6   1   7        2.63        2.52      0.66 o
  -5   1   7        1.36        1.10      0.55 o
  -4   1   7        1.47        1.78      0.34 o
  -3   1   7        3.41        3.89      0.26 o
  -2   1   7       30.68       30.79      0.62 o
  -1   1   7      138.32      132.51      1.73 o
   0   1   7       25.35       24.20      0.42 o
   1   1   7        9.74        9.06      0.24 o
   2   1   7       13.81       15.75      0.35 o
   3   1   7      167.90      166.02      2.05 o
   4   1   7       28.08       25.81      0.56 o
   5   1   7       42.10       43.30      0.82 o
   6   1   7       12.31       11.09      0.44 o
   7   1   7       18.46       17.00      0.51 o
   8   1   7        2.45        2.16      0.27 o
   9   1   7        2.28        2.24      0.33 o
  10   1   7        1.47        2.39      0.42 o
  11   1   7       10.69        9.22      0.88 o
  -6   2   7        0.21        0.77      0.55 o
  -5   2   7        9.02        9.33      0.99 o
  -4   2   7        6.13        5.35      0.30 o
  -3   2   7        1.54        1.64      0.22 o
  -2   2   7        3.72        3.52      0.23 o
  -1   2   7        1.13        1.15      0.22 o
   0   2   7       71.70       68.74      0.89 o
   1   2   7       21.57       22.01      0.38 o
   2   2   7       14.15       13.76      0.34 o
   3   2   7      202.76      205.07      2.50 o
   4   2   7       62.84       64.93      0.91 o
   5   2   7       34.92       35.64      0.52 o
   6   2   7       48.67       45.84      1.04 o
   7   2   7       28.92       22.65      0.60 o
   8   2   7       21.19       19.99      0.56 o
   9   2   7       51.60       47.23      1.39 o
  10   2   7        0.61       -0.22      0.44 o
  11   2   7        0.00        0.11      0.44 o
  -6   3   7        0.51        0.77      0.55 o
  -5   3   7       14.84       13.44      0.64 o
  -4   3   7        0.89        0.85      0.27 o
  -3   3   7       90.13       83.26      1.48 o
  -2   3   7       16.61       18.74      0.52 o
  -1   3   7       44.31       40.32      0.82 o
   0   3   7       71.59       72.91      0.95 o
   1   3   7       47.51       52.25      0.76 o
   2   3   7        1.04        0.99      0.18 o
   3   3   7      271.02      301.89      3.60 o
   4   3   7       18.65       20.90      0.40 o
   5   3   7      264.52      287.08      3.45 o
   6   3   7        1.73        1.88      0.13 o
   7   3   7       82.80       79.48      1.10 o
   8   3   7        5.08        4.72      0.29 o
   9   3   7       23.28       24.77      0.89 o
  10   3   7        9.55        9.66      0.77 o
  11   3   7        0.04        0.22      0.44 o
  -6   4   7       29.99       29.01      0.98 o
  -5   4   7        4.28        3.83      0.42 o
  -4   4   7      104.02      106.50      2.21 o
  -3   4   7       17.54       15.60      0.60 o
  -2   4   7      117.08      109.27      1.84 o
  -1   4   7      125.15      120.59      1.98 o
   0   4   7       88.68       82.30      1.42 o
   1   4   7      110.59      116.48      1.49 o
   2   4   7        7.43        6.04      0.20 o
   3   4   7       15.38       17.66      0.35 o
   4   4   7        0.16        0.12      0.11 o
   5   4   7        6.50        9.65      0.28 o
   6   4   7        0.01        0.12      0.12 o
   7   4   7        2.50        3.98      0.24 o
   8   4   7       70.82       67.68      2.74 o
   9   4   7        0.04       -0.19      0.19 o
  10   4   7        7.42        7.81      0.54 o
  11   4   7        1.61        2.20      0.55 o
  -6   5   7        0.78        0.92      0.37 o
  -5   5   7       16.87       18.49      0.77 o
  -4   5   7        9.92       11.58      0.58 o
  -3   5   7        0.31        0.12      0.57 o
  -2   5   7       72.62       75.62      1.36 o
  -1   5   7       70.73       66.48      1.36 o
   0   5   7      111.64      107.72      2.03 o
   1   5   7       38.51       36.66      0.86 o
   2   5   7       20.51       18.45      0.45 o
   3   5   7        7.27        6.66      0.28 o
   4   5   7       13.41       14.94      0.36 o
   5   5   7       64.13       58.44      0.94 o
   6   5   7        4.78        6.04      0.30 o
   7   5   7        3.77        1.58      0.25 o
   8   5   7       18.16       16.18      0.41 o
   9   5   7       31.62       30.50      0.68 o
  10   5   7        1.24        1.02      0.25 o
  11   5   7        0.44        0.79      0.34 o
  12   5   7        8.91       10.76      0.99 o
  -5   6   7        1.93        1.73      0.40 o
  -4   6   7        1.00        0.74      0.33 o
  -3   6   7       14.80       15.62      0.67 o
  -2   6   7        7.11        7.15      0.46 o
  -1   6   7      161.55      160.86      2.58 o
   0   6   7        0.00       -0.04      0.19 o
   1   6   7      287.29      286.30      4.88 o
   2   6   7       64.23       63.63      1.31 o
   3   6   7        7.50        7.14      0.36 o
   4   6   7       44.34       41.55      0.81 o
   5   6   7        5.89        5.45      0.27 o
   6   6   7        1.20        1.33      0.16 o
   7   6   7       24.43       19.46      0.52 o
   8   6   7       10.83        9.76      0.37 o
   9   6   7      179.95      165.96      2.40 o
  10   6   7        4.89        4.15      0.27 o
  11   6   7       14.43       11.66      0.66 o
  12   6   7        0.25        0.06      0.34 o
  -5   7   7        0.38       -0.04      0.32 o
  -4   7   7        2.73        2.48      0.40 o
  -3   7   7        3.98        4.26      0.51 o
  -2   7   7        0.49        0.29      0.38 o
  -1   7   7        2.22        1.55      0.25 o
   0   7   7       24.74       21.48      0.67 o
   1   7   7       74.02       71.25      1.48 o
   2   7   7      140.76      133.31      2.47 o
   3   7   7        4.74        4.94      0.33 o
   4   7   7        1.31        1.40      0.19 o
   5   7   7      160.48      157.78      2.47 o
   6   7   7       10.63       11.44      0.39 o
   7   7   7       11.89       12.15      0.42 o
   8   7   7        2.64        2.35      0.22 o
   9   7   7        1.54        1.78      0.25 o
  10   7   7        4.06        4.77      0.32 o
  11   7   7        0.60        0.66      0.22 o
  12   7   7        0.59        0.80      0.34 o
  -4   8   7        7.02        7.28      0.56 o
  -3   8   7        5.64        6.24      0.54 o
  -2   8   7        4.35        3.54      0.47 o
  -1   8   7        0.60        0.49      0.31 o
   0   8   7      156.30      155.03      2.85 o
   1   8   7       27.57       30.26      0.84 o
   2   8   7      264.43      259.12      4.50 o
   3   8   7      335.66      326.43      5.60 o
   4   8   7      522.62      491.91      7.54 o
   5   8   7       86.72       77.36      1.38 o
   6   8   7      323.41      315.12      4.69 o
   7   8   7        5.32        5.50      0.29 o
   8   8   7        2.30        1.88      0.22 o
   9   8   7        1.19        1.54      0.23 o
  10   8   7       20.34       19.74      0.54 o
  11   8   7        1.07        0.89      0.24 o
  -3   9   7        0.94        1.62      0.42 o
  -2   9   7        0.61        0.44      0.31 o
  -1   9   7        1.15        1.82      0.33 o
   0   9   7        1.52        0.70      0.25 o
   1   9   7        9.85        8.18      0.43 o
   2   9   7       13.38       10.08      0.46 o
   3   9   7       52.19       42.16      1.05 o
   4   9   7       94.90       88.10      1.74 o
   5   9   7        0.84        0.97      0.21 o
   6   9   7      142.52      142.28      2.28 o
   7   9   7       11.37       11.69      0.43 o
   8   9   7        3.08        2.24      0.26 o
   9   9   7        9.88       10.89      0.41 o
  10   9   7       11.55       13.31      0.48 o
  11   9   7        8.24        8.77      0.45 o
  -2  10   7       11.33       14.34      0.76 o
  -1  10   7        0.15       -0.12      0.23 o
   0  10   7        6.26        4.68      0.42 o
   1  10   7       15.28       15.23      0.61 o
   2  10   7       32.88       27.22      0.82 o
   3  10   7        4.07        2.90      0.30 o
   4  10   7       10.66       10.29      0.48 o
   5  10   7      147.21      144.03      2.31 o
   6  10   7        1.55        1.46      0.22 o
   7  10   7       22.56       21.34      0.61 o
   8  10   7        1.35        0.91      0.22 o
   9  10   7        0.00       -0.09      0.20 o
  10  10   7        0.13        0.13      0.23 o
  -1  11   7        0.11       -0.08      0.33 o
   0  11   7        0.10        0.08      0.28 o
   1  11   7        0.14        0.27      0.24 o
   2  11   7       18.39       21.85      0.71 o
   3  11   7        4.95        3.92      0.37 o
   4  11   7        0.64        0.66      0.26 o
   5  11   7        3.70        3.74      0.24 o
   6  11   7        0.37        0.18      0.17 o
   7  11   7        0.14        0.14      0.20 o
   8  11   7        2.80        3.08      0.29 o
   9  11   7       14.61       17.48      0.60 o
  10  11   7        5.73        6.93      0.53 o
   1  12   7        0.76        1.34      0.37 o
   2  12   7        0.12        0.12      0.24 o
   3  12   7        5.81        5.13      0.41 o
   4  12   7        7.55        7.19      0.50 o
   5  12   7        5.66        5.47      0.30 o
   6  12   7       37.42       41.56      0.92 o
   7  12   7        4.07        3.00      0.30 o
   8  12   7        1.41        1.13      0.23 o
   4  13   7        0.18        0.44      0.66 o
   5  13   7        0.75        1.50      0.45 o
  -2  -5   8        0.51        0.33      0.30 o
  -1  -5   8        0.63        0.24      0.29 o
   0  -5   8        3.17        2.89      0.37 o
   1  -5   8        0.61        0.70      0.46 o
   2  -5   8        1.49        0.77      0.30 o
   3  -5   8        1.10        1.10      0.29 o
   4  -5   8        4.13        5.69      0.77 o
  -3  -4   8        0.58        0.65      0.39 o
  -2  -4   8        0.01        0.07      0.27 o
  -1  -4   8        3.52        2.40      0.33 o
   0  -4   8        0.78        0.35      0.41 o
   1  -4   8        0.36        0.33      0.24 o
   2  -4   8        5.08        5.44      0.48 o
   3  -4   8        1.26        1.04      0.29 o
   4  -4   8        9.45        9.98      0.50 o
   5  -4   8        0.09       -0.04      0.27 o
   6  -4   8        3.44        3.67      0.50 o
  -4  -3   8        3.42        3.74      0.47 o
  -3  -3   8        1.25        0.75      0.38 o
  -2  -3   8        6.37        5.14      0.41 o
  -1  -3   8        0.08       -0.11      0.24 o
   0  -3   8        1.06       -0.12      0.23 o
   1  -3   8        4.75        3.83      0.36 o
   2  -3   8        0.60        0.35      0.23 o
   3  -3   8       19.25       17.03      0.63 o
   4  -3   8        0.41        0.10      0.23 o
   5  -3   8        2.29        1.81      0.27 o
   6  -3   8        0.11        0.18      0.25 o
   7  -3   8        0.34        0.77      0.39 o
  -5  -2   8        4.79        5.93      0.77 o
  -4  -2   8       13.73       15.35      0.78 o
  -3  -2   8       20.19       19.77      0.80 o
  -2  -2   8        0.97        2.05      0.66 o
  -1  -2   8        2.33        1.79      0.30 o
   0  -2   8        0.00       -0.11      0.24 o
   1  -2   8       11.88       11.73      0.53 o
   2  -2   8        6.69        7.99      0.50 o
   3  -2   8        4.11        5.20      0.37 o
   4  -2   8       21.36       22.46      0.69 o
   5  -2   8        4.89        5.26      0.36 o
   6  -2   8        0.06        0.02      0.25 o
   7  -2   8        8.52        8.21      0.48 o
   8  -2   8        1.68        1.44      0.33 o
  -5  -1   8        6.68        8.62      1.87 o
  -4  -1   8        1.47        1.23      0.39 o
  -3  -1   8       11.12       11.65      0.55 o
  -2  -1   8       20.24       19.70      0.71 o
  -1  -1   8       33.27       33.95      0.92 o
   0  -1   8       61.17       60.06      1.35 o
   1  -1   8        1.82        1.31      0.33 o
   2  -1   8       55.69       48.97      1.36 o
   3  -1   8       34.11       32.89      0.88 o
   4  -1   8        0.19       -0.15      0.21 o
   5  -1   8        3.70        5.42      0.30 o
   6  -1   8        0.06        0.14      0.20 o
   7  -1   8        2.64        2.52      0.29 o
   8  -1   8       12.28       12.72      0.59 o
   9  -1   8        0.01        0.03      0.27 o
  -5   0   8        8.24       11.53      1.21 o
  -4   0   8        8.38        9.52      0.66 o
  -3   0   8        0.29        0.07      0.23 o
  -2   0   8       41.17       39.15      1.08 o
  -1   0   8        0.17        0.81      0.32 o
   0   0   8       34.81       33.27      0.88 o
   1   0   8       21.20       20.78      0.67 o
   2   0   8        0.05       -0.11      0.16 o
   3   0   8       10.98       11.47      0.54 o
   4   0   8       75.62       75.49      1.34 o
   5   0   8       31.84       31.91      0.71 o
   6   0   8      148.18      143.32      2.42 o
   7   0   8        3.89        3.72      0.29 o
   8   0   8       45.39       44.63      0.96 o
   9   0   8        0.00       -0.27      0.27 o
  10   0   8        0.42       -0.07      0.27 o
  -5   1   8        2.52        3.95      0.77 o
  -4   1   8        0.86        0.54      0.34 o
  -3   1   8        0.26        0.05      0.31 o
  -2   1   8        8.79        7.71      0.40 o
  -1   1   8        6.32        7.10      0.37 o
   0   1   8      101.84       99.49      1.49 o
   1   1   8       60.59       60.88      0.99 o
   2   1   8      242.29      245.81      3.67 o
   3   1   8       60.49       56.29      1.05 o
   4   1   8      295.00      304.68      4.48 o
   5   1   8        0.33        0.01      0.17 o
   6   1   8      350.62      350.12      5.14 o
   7   1   8        2.65        2.72      0.26 o
   8   1   8       94.04       93.91      1.64 o
   9   1   8        6.61        6.74      0.44 o
  10   1   8        0.02       -0.27      0.27 o
  -5   2   8        0.03       -0.11      0.55 o
  -4   2   8        0.97        0.55      0.55 o
  -3   2   8        7.89        7.33      0.41 o
  -2   2   8        9.03       10.29      0.51 o
  -1   2   8        2.80        3.72      0.21 o
   0   2   8       19.56       20.95      0.53 o
   1   2   8       10.68       11.80      1.26 o
   2   2   8       10.13       11.76      0.31 o
   3   2   8       28.39       28.84      0.52 o
   4   2   8       50.35       53.28      1.96 o
   5   2   8      201.56      202.11      3.07 o
   6   2   8       31.30       29.83      0.71 o
   7   2   8      131.05      124.47      2.03 o
   8   2   8       23.87       23.50      0.64 o
   9   2   8        5.36        5.54      0.34 o
  10   2   8        0.04       -0.11      0.44 o
  11   2   8        0.14       -0.44      0.44 o
  -5   3   8        3.26        3.51      0.77 o
  -4   3   8        0.01       -0.33      0.44 o
  -3   3   8        0.52        0.50      0.22 o
  -2   3   8       28.09       26.49      0.58 o
  -1   3   8        0.73        0.60      0.16 o
   0   3   8      119.93      121.06      1.60 o
   1   3   8        6.17        6.04      0.23 o
   2   3   8        9.88       10.49      0.31 o
   3   3   8        5.38        4.84      0.21 o
   4   3   8        0.09        0.07      0.11 o
   5   3   8        4.51        4.96      0.22 o
   6   3   8      137.39      134.48      1.91 o
   7   3   8      145.34      150.16      2.40 o
   8   3   8       61.45       59.50      1.15 o
   9   3   8       16.97       16.91      0.73 o
  10   3   8        4.34        4.28      0.55 o
  11   3   8        1.47        1.10      0.55 o
  -5   4   8        2.89        2.20      0.77 o
  -4   4   8        1.00        2.02      0.36 o
  -3   4   8       19.73       17.25      0.69 o
  -2   4   8        2.12        1.60      0.25 o
  -1   4   8        9.31        6.89      0.34 o
   0   4   8       61.38       65.42      1.06 o
   1   4   8        1.24        1.74      0.19 o
   2   4   8        1.88        2.44      0.16 o
   3   4   8       25.77       23.19      0.49 o
   4   4   8      113.38      114.90      1.74 o
   5   4   8        1.16        1.14      0.14 o
   6   4   8        3.65        2.92      0.17 o
   7   4   8       19.75       19.41      0.69 o
   8   4   8       46.98       45.93      1.36 o
   9   4   8        2.78        3.37      0.42 o
  10   4   8        2.24        2.57      0.39 o
  11   4   8        1.28        2.09      0.55 o
  -5   5   8        2.32        2.77      0.42 o
  -4   5   8       50.84       54.45      1.41 o
  -3   5   8        0.00        0.00      0.25 o
  -2   5   8        7.60        8.79      0.49 o
  -1   5   8       10.73        9.62      0.41 o
   0   5   8        9.27       10.83      0.46 o
   1   5   8       79.62       76.35      1.33 o
   2   5   8        0.52        0.77      0.15 o
   3   5   8        6.13        7.06      0.30 o
   4   5   8        7.93        7.11      0.29 o
   5   5   8       33.44       36.03      0.74 o
   6   5   8        4.23        3.98      0.25 o
   7   5   8        0.65        0.77      0.33 o
   8   5   8       37.13       34.05      0.73 o
   9   5   8        0.55        0.08      0.21 o
  10   5   8        3.71        3.73      0.42 o
  11   5   8        1.28        1.54      0.55 o
  -4   6   8        2.32        2.89      0.40 o
  -3   6   8       17.11       18.01      0.73 o
  -2   6   8        3.43        3.44      0.36 o
  -1   6   8        0.32        0.08      0.19 o
   0   6   8       60.64       57.41      1.27 o
   1   6   8        0.34       -0.19      0.19 o
   2   6   8       29.60       29.34      0.68 o
   3   6   8       42.62       38.13      0.78 o
   4   6   8       84.72       81.14      1.41 o
   5   6   8       18.63       20.10      0.74 o
   6   6   8       13.87       13.91      0.42 o
   7   6   8        8.36        6.76      0.33 o
   8   6   8        5.47        4.83      0.28 o
   9   6   8       18.87       15.94      0.70 o
  10   6   8        0.68        0.11      0.26 o
  11   6   8        1.17        0.69      0.27 o
  -4   7   8        0.05        0.07      0.32 o
  -3   7   8        1.42        2.48      0.46 o
  -2   7   8        1.07        1.03      0.26 o
  -1   7   8       13.69       13.67      0.55 o
   0   7   8        0.42        0.08      0.33 o
   1   7   8      223.30      223.66      3.95 o
   2   7   8       84.21       87.51      1.75 o
   3   7   8      991.32      947.21     13.42 o
   4   7   8       38.52       37.49      0.80 o
   5   7   8      477.29      475.88      6.90 o
   6   7   8        0.05        0.10      0.21 o
   7   7   8       10.24        7.99      0.36 o
   8   7   8        2.87        3.65      0.54 o
   9   7   8       13.52       11.20      0.40 o
  10   7   8        0.01       -0.19      0.19 o
  11   7   8        3.16        1.98      0.33 o
  -3   8   8        0.20        0.05      0.39 o
  -2   8   8        0.00       -0.31      0.31 o
  -1   8   8        4.64        5.02      0.55 o
   0   8   8       25.22       24.15      0.76 o
   1   8   8        0.99        0.23      0.24 o
   2   8   8      450.62      444.63      7.52 o
   3   8   8       44.14       41.01      1.03 o
   4   8   8      302.49      296.36      4.42 o
   5   8   8      243.85      242.46      3.69 o
   6   8   8       17.27       17.95      0.53 o
   7   8   8       48.70       45.86      0.95 o
   8   8   8        6.17        5.38      0.33 o
   9   8   8        1.77        2.49      0.25 o
  10   8   8        0.17        0.18      0.20 o
  11   8   8        1.58        1.36      0.36 o
  -2   9   8        5.08        5.17      0.55 o
  -1   9   8       10.51       10.12      0.71 o
   0   9   8        2.45        1.99      0.31 o
   1   9   8       61.40       56.11      1.88 o
   2   9   8        1.63        1.90      0.27 o
   3   9   8        2.09        2.66      0.32 o
   4   9   8       48.70       47.33      0.94 o
   5   9   8       22.91       22.36      0.59 o
   6   9   8        4.14        5.52      0.29 o
   7   9   8        0.00       -0.10      0.16 o
   8   9   8        0.04       -0.14      0.16 o
   9   9   8        1.94        1.96      0.28 o
  10   9   8        6.88        6.02      0.33 o
  11   9   8        0.07       -0.11      0.24 o
  -1  10   8        0.84        1.35      0.55 o
   0  10   8        2.36        4.33      0.42 o
   1  10   8        1.87        1.91      0.27 o
   2  10   8        0.96        0.56      0.27 o
   3  10   8       17.50       17.71      0.65 o
   4  10   8        4.90        3.52      0.34 o
   5  10   8       36.22       34.25      0.79 o
   6  10   8       25.83       25.87      0.68 o
   7  10   8        0.32        0.04      0.19 o
   8  10   8        0.49        0.75      0.22 o
   9  10   8        2.90        3.32      0.30 o
  10  10   8        0.03       -0.15      0.20 o
   0  11   8        5.80        6.21      0.50 o
   1  11   8        7.73       10.86      0.57 o
   2  11   8       16.04       19.27      0.69 o
   3  11   8        6.16        7.83      0.58 o
   4  11   8        0.18        0.02      0.33 o
   5  11   8        3.04        3.46      0.27 o
   6  11   8        0.98        0.91      0.22 o
   7  11   8        0.31        0.26      0.21 o
   8  11   8        5.79        5.31      0.35 o
   9  11   8        0.16        0.29      0.23 o
   2  12   8        0.59        1.29      0.39 o
   3  12   8        2.24        3.51      0.44 o
   4  12   8        3.47        4.52      0.63 o
   5  12   8        2.38        2.95      0.28 o
   6  12   8        3.99        7.71      0.40 o
   7  12   8        0.76        0.76      0.22 o
   8  12   8        1.26        0.55      0.22 o
  -1  -4   9        1.44        1.32      0.55 o
   0  -4   9        2.45        2.26      0.37 o
   1  -4   9        0.06        0.06      0.30 o
   2  -4   9        8.87        8.24      0.50 o
   3  -4   9        1.65        0.96      0.34 o
   4  -4   9        2.45        1.21      0.33 o
  -2  -3   9        7.11        5.30      0.48 o
  -1  -3   9        6.84        7.69      0.51 o
   0  -3   9        1.61        1.41      0.30 o
   1  -3   9        1.53        0.77      0.30 o
   2  -3   9        2.19        1.90      0.33 o
   3  -3   9        2.41        2.58      0.39 o
   4  -3   9        0.24        0.58      0.29 o
   5  -3   9        0.02        0.27      0.27 o
   6  -3   9        2.81        2.75      0.40 o
  -3  -2   9        0.19        0.04      0.34 o
  -2  -2   9       10.93       11.53      0.70 o
  -1  -2   9        0.00       -0.01      0.27 o
   0  -2   9        5.93        4.40      0.38 o
   1  -2   9        0.00       -0.07      0.25 o
   2  -2   9        0.08        0.13      0.27 o
   3  -2   9        0.33        0.15      0.25 o
   4  -2   9        6.15        8.75      0.50 o
   5  -2   9        0.16        0.02      0.27 o
   6  -2   9        5.23        4.94      0.40 o
   7  -2   9        1.36        1.69      0.33 o
  -4  -1   9        0.01        0.11      0.55 o
  -3  -1   9        0.72        0.16      0.31 o
  -2  -1   9        1.09        1.76      0.39 o
  -1  -1   9        0.02       -0.14      0.24 o
   0  -1   9        6.94        5.07      0.42 o
   1  -1   9        6.01        5.37      0.40 o
   2  -1   9        0.00        0.31      0.50 o
   3  -1   9        2.21        2.88      0.33 o
   4  -1   9        0.31        0.36      0.27 o
   5  -1   9       12.17       14.97      0.61 o
   6  -1   9        7.76        8.01      0.48 o
   7  -1   9        0.04        0.06      0.23 o
   8  -1   9        0.12       -0.14      0.27 o
  -4   0   9        2.30        2.18      0.60 o
  -3   0   9        1.21        3.18      0.66 o
  -2   0   9        0.57        0.49      0.31 o
  -1   0   9        6.44        5.27      0.93 o
   0   0   9        3.85        2.97      0.33 o
   1   0   9       43.93       43.91      1.11 o
   2   0   9        0.62        0.26      0.27 o
   3   0   9       51.30       53.42      1.26 o
   4   0   9        0.01       -0.25      0.25 o
   5   0   9       92.04       99.49      1.70 o
   6   0   9        2.70        4.98      0.43 o
   7   0   9       23.11       22.86      0.66 o
   8   0   9        3.20        4.56      0.34 o
   9   0   9        0.54        0.75      0.29 o
  -4   1   9        0.47        0.61      0.77 o
  -3   1   9        0.06       -0.05      0.31 o
  -2   1   9        0.30        0.49      0.44 o
  -1   1   9       16.63       17.06      0.61 o
   0   1   9        0.89        0.99      0.31 o
   1   1   9        7.46        6.41      0.58 o
   2   1   9        9.87       10.05      0.50 o
   3   1   9       30.84       33.37      0.97 o
   4   1   9       67.98       74.23      1.68 o
   5   1   9       52.60       58.26      1.39 o
   6   1   9       14.19       17.11      0.57 o
   7   1   9        4.92        4.29      0.32 o
   8   1   9        9.38        8.89      0.42 o
   9   1   9        2.94        2.28      0.41 o
  10   1   9        0.31       -0.17      0.34 o
  -4   2   9        0.45        0.11      0.55 o
  -3   2   9        8.68        8.17      0.66 o
  -2   2   9        1.17        2.78      0.42 o
  -1   2   9        9.89        8.10      0.58 o
   0   2   9        4.34        6.28      0.31 o
   1   2   9       11.81       13.09      0.50 o
   2   2   9       30.39       30.68      0.70 o
   3   2   9       23.35       23.40      0.66 o
   4   2   9       69.71       68.15      1.23 o
   5   2   9       63.77       60.86      1.14 o
   6   2   9        7.74        7.06      0.38 o
   7   2   9       30.73       27.86      0.71 o
   8   2   9        0.34        0.42      0.21 o
   9   2   9        8.76       12.51      0.57 o
  10   2   9        0.00       -0.34      0.34 o
  -4   3   9        4.43        3.84      0.77 o
  -3   3   9        0.09        0.15      0.24 o
  -2   3   9        9.88        8.30      0.43 o
  -1   3   9       11.82        8.12      0.36 o
   0   3   9        3.76        4.20      0.23 o
   1   3   9       11.88       10.47      0.53 o
   2   3   9       14.14       11.23      0.41 o
   3   3   9        1.13        0.70      0.14 o
   4   3   9       21.59       22.66      0.50 o
   5   3   9        0.01       -0.15      0.15 o
   6   3   9       79.25       78.65      1.49 o
   7   3   9        0.07       -0.17      0.19 o
   8   3   9        4.45        5.31      0.40 o
   9   3   9        1.07        0.79      0.31 o
  10   3   9        0.00        0.44      0.44 o
  -4   4   9        0.65        0.33      0.55 o
  -3   4   9        9.39        9.88      1.10 o
  -2   4   9        1.14        0.88      0.24 o
  -1   4   9        7.01        5.11      0.29 o
   0   4   9        0.40        1.15      0.18 o
   1   4   9       31.52       25.40      0.61 o
   2   4   9        0.03        0.00      0.15 o
   3   4   9       28.81       24.66      0.56 o
   4   4   9        0.01        0.01      0.12 o
   5   4   9        4.23        3.95      0.52 o
   6   4   9        0.31        0.04      0.19 o
   7   4   9        0.08       -0.03      0.21 o
   8   4   9        3.37        3.14      0.34 o
   9   4   9        5.37        5.07      0.82 o
  10   4   9        0.40        0.44      0.33 o
  11   4   9        7.61        7.79      0.88 o
  -4   5   9        9.86       10.21      1.21 o
  -3   5   9        0.04        0.32      0.29 o
  -2   5   9        0.91        1.23      0.24 o
  -1   5   9       16.60       15.10      0.52 o
   0   5   9        2.81        2.26      0.27 o
   1   5   9        0.48        0.03      0.16 o
   2   5   9        0.57        0.42      0.16 o
   3   5   9       13.78       15.36      0.45 o
   4   5   9       61.80       56.42      1.05 o
   5   5   9        1.12        1.15      0.20 o
   6   5   9        1.16        0.69      0.21 o
   7   5   9        5.31        4.69      0.30 o
   8   5   9       35.28       30.40      0.80 o
   9   5   9        0.21        0.03      0.26 o
  10   5   9        4.84        6.16      0.50 o
  11   5   9        1.87        1.98      0.55 o
  -4   6   9        0.74        0.84      0.38 o
  -3   6   9        0.37       -0.11      0.34 o
  -2   6   9        0.00       -0.14      0.22 o
  -1   6   9       19.93       18.45      0.58 o
   0   6   9        2.48        2.65      0.29 o
   1   6   9       30.83       26.83      0.87 o
   2   6   9       46.09       44.63      0.89 o
   3   6   9        0.68        1.14      0.28 o
   4   6   9       21.62       22.16      0.57 o
   5   6   9        7.81        7.38      0.43 o
   6   6   9        0.51        0.42      0.19 o
   7   6   9        0.01        0.46      0.45 o
   8   6   9       24.81       20.01      0.63 o
   9   6   9        0.01       -0.01      0.15 o
  10   6   9        6.28        3.98      0.47 o
  11   6   9        1.79        2.56      0.42 o
  -3   7   9        0.13        0.10      0.33 o
  -2   7   9        6.00        7.29      0.62 o
  -1   7   9        0.35        0.55      0.25 o
   0   7   9        6.97        6.66      0.42 o
   1   7   9       24.10       24.08      0.76 o
   2   7   9       15.47       15.38      0.58 o
   3   7   9        0.11        0.02      0.19 o
   4   7   9      140.95      137.37      2.22 o
   5   7   9       23.26       22.61      0.60 o
   6   7   9       60.59       64.84      1.22 o
   7   7   9        4.42        4.57      0.29 o
   8   7   9       15.03       15.56      0.71 o
   9   7   9        4.19        4.81      0.32 o
  10   7   9        3.50        2.18      0.27 o
  11   7   9        1.23        0.88      0.49 o
  -2   8   9        0.13        0.09      0.34 o
  -1   8   9        0.05        0.11      0.44 o
   0   8   9        3.76        3.52      0.36 o
   1   8   9       15.06       15.26      0.59 o
   2   8   9       21.41       22.73      0.74 o
   3   8   9       98.02       94.67      1.64 o
   4   8   9        8.14        7.63      0.36 o
   5   8   9      309.45      311.15      4.66 o
   6   8   9        5.93        6.94      0.34 o
   7   8   9       83.11       81.83      1.49 o
   8   8   9       26.58       28.66      0.72 o
   9   8   9        0.93        1.45      0.24 o
  10   8   9       15.31       16.12      0.55 o
  11   8   9        1.37        1.93      0.27 o
  -2   9   9        0.11       -0.34      0.34 o
  -1   9   9        1.54        0.88      0.39 o
   0   9   9        0.33        0.00      0.25 o
   1   9   9       18.57       17.60      0.65 o
   2   9   9        0.48        0.21      0.23 o
   3   9   9        0.31        0.17      0.16 o
   4   9   9        0.83        0.97      0.42 o
   5   9   9       84.08       84.59      1.51 o
   6   9   9        0.06        0.23      0.20 o
   7   9   9       35.27       38.67      0.89 o
   8   9   9        7.89        9.21      0.42 o
   9   9   9        1.66        2.32      0.29 o
  10   9   9        2.90        3.68      0.33 o
  11   9   9        2.04        2.40      0.35 o
   0  10   9       19.70       22.08      0.93 o
   1  10   9        2.12        2.66      0.32 o
   2  10   9        1.27        1.34      0.27 o
   3  10   9        6.53        6.31      0.44 o
   4  10   9       11.75       11.17      0.43 o
   5  10   9        6.19        6.12      0.34 o
   6  10   9        4.27        4.30      0.30 o
   7  10   9        3.95        4.25      0.30 o
   8  10   9       12.96       13.68      0.49 o
   9  10   9        3.23        4.84      0.35 o
  10  10   9        1.36        1.29      0.25 o
   1  11   9       10.91       13.50      0.78 o
   2  11   9        6.09        4.45      0.58 o
   3  11   9        2.51        2.38      0.82 o
   4  11   9        4.09        4.48      0.29 o
   5  11   9        4.92        5.49      0.34 o
   6  11   9        0.22       -0.07      0.17 o
   7  11   9       24.49       25.95      0.69 o
   8  11   9        6.80        6.67      0.42 o
   9  11   9       36.06       41.64      0.98 o
   2  12   9        4.07        7.57      0.99 o
   3  12   9        1.58        1.63      0.36 o
   4  12   9       13.97       17.55      0.73 o
   5  12   9       19.47       24.85      0.70 o
   6  12   9        1.45        1.96      0.28 o
   7  12   9        8.42       10.39      0.54 o
   8  12   9        1.54        1.65      0.28 o
   1  -3  10        1.37        1.88      0.40 o
   2  -3  10        0.59        0.23      0.33 o
   3  -3  10        8.06       10.81      0.59 o
  -1  -2  10        0.02        0.13      0.34 o
   0  -2  10        7.05        8.42      0.74 o
   1  -2  10        0.10       -0.21      0.29 o
   2  -2  10        0.99        1.28      0.33 o
   3  -2  10        0.60        0.98      0.33 o
   4  -2  10        0.24       -0.03      0.30 o
   5  -2  10        0.14        0.55      0.33 o
   6  -2  10        5.88        6.55      0.50 o
  -2  -1  10        0.36        0.38      0.39 o
  -1  -1  10        5.38        7.11      0.77 o
   0  -1  10        2.63        2.19      0.36 o
   1  -1  10        1.22        1.78      0.33 o
   2  -1  10        0.00       -0.20      0.27 o
   3  -1  10        5.05        6.31      0.46 o
   4  -1  10        3.90        3.85      0.41 o
   5  -1  10       29.89       37.32      1.50 o
   6  -1  10        8.59        8.55      0.54 o
   7  -1  10       29.79       37.29      1.10 o
  -3   0  10        0.08       -0.22      0.55 o
  -2   0  10        0.78        0.77      0.55 o
  -1   0  10        0.58        0.23      0.38 o
   0   0  10        1.53        2.09      0.55 o
   1   0  10        1.04        0.43      0.29 o
   2   0  10        4.12        5.21      0.41 o
   3   0  10        2.08        3.32      0.41 o
   4   0  10        9.27       10.07      0.61 o
   5   0  10       27.08       29.72      0.92 o
   6   0  10       23.86       23.26      0.80 o
   7   0  10       34.35       33.49      0.99 o
   8   0  10       13.72       14.54      0.55 o
  -3   1  10        0.12        0.22      0.55 o
  -2   1  10        2.35        1.76      0.55 o
  -1   1  10        0.47       -0.44      0.44 o
   0   1  10        1.93        1.28      0.34 o
   1   1  10       15.92       17.68      0.78 o
   2   1  10       30.06       26.03      0.83 o
   3   1  10       82.07       80.74      1.73 o
   4   1  10       17.98       16.81      0.69 o
   5   1  10       72.63       72.86      1.65 o
   6   1  10       15.17       17.21      0.57 o
   7   1  10       18.26       19.63      0.62 o
   8   1  10       31.13       37.85      0.96 o
   9   1  10        3.04        3.53      0.49 o
  -3   2  10        3.56        4.24      0.55 o
  -2   2  10        0.50        1.12      0.71 o
  -1   2  10        7.34        8.56      0.88 o
   0   2  10        1.27        0.11      0.44 o
   1   2  10        3.23        2.43      0.39 o
   2   2  10        5.26        4.04      0.49 o
   3   2  10        0.12       -0.16      0.26 o
   4   2  10        5.13        5.57      0.32 o
   5   2  10        3.69        5.03      0.32 o
   6   2  10       10.59       12.33      0.49 o
   7   2  10       13.25       15.09      0.53 o
   8   2  10        2.32        2.90      0.36 o
   9   2  10        2.10        2.92      0.36 o
  10   2  10        8.76       10.32      1.10 o
  -3   3  10        4.95        4.50      0.88 o
  -2   3  10        1.84        2.23      0.42 o
  -1   3  10       28.43       31.19      1.16 o
   0   3  10       13.88       13.42      1.02 o
   1   3  10        5.04        4.88      1.54 o
   2   3  10        4.65        2.31      0.34 o
   3   3  10        6.20        6.13      0.62 o
   4   3  10        1.56        1.28      0.35 o
   5   3  10        0.14        0.00      0.21 o
   6   3  10        0.03        0.14      0.21 o
   7   3  10        0.68        0.01      0.26 o
   8   3  10        2.54        2.24      0.46 o
   9   3  10        6.11        8.16      0.66 o
  10   3  10        2.66        2.63      0.55 o
  -3   4  10        6.90        8.81      0.77 o
  -2   4  10        3.78        2.66      0.30 o
  -1   4  10        3.69        3.71      0.33 o
   0   4  10        0.46        0.85      0.19 o
   1   4  10        0.70       -0.13      0.21 o
   2   4  10        0.09       -0.19      0.19 o
   3   4  10       44.45       40.30      0.95 o
   4   4  10        1.26        0.99      0.26 o
   5   4  10        2.54        1.60      0.29 o
   6   4  10        1.69        2.11      0.37 o
   7   4  10        3.86        5.14      0.37 o
   8   4  10        5.97        5.74      0.40 o
   9   4  10       13.00       13.46      0.73 o
  10   4  10        2.75        2.62      0.42 o
  -3   5  10       17.70       24.15      1.76 o
  -2   5  10        8.21        6.70      0.99 o
  -1   5  10        0.95        0.75      0.23 o
   0   5  10       18.41       16.92      0.54 o
   1   5  10        0.00       -0.19      0.19 o
   2   5  10        2.30        2.46      0.27 o
   3   5  10        0.20       -0.06      0.19 o
   4   5  10       11.86        9.73      0.39 o
   5   5  10       28.09       26.13      0.71 o
   6   5  10        2.93        3.34      0.35 o
   7   5  10        0.58        0.32      0.23 o
   8   5  10       12.85       13.41      0.73 o
   9   5  10       24.26       22.97      0.97 o
  10   5  10       22.36       25.02      1.05 o
  -3   6  10        3.21        2.52      0.47 o
  -2   6  10        0.97        1.74      0.36 o
  -1   6  10        0.03       -0.06      0.27 o
   0   6  10       15.97       12.45      0.47 o
   1   6  10        2.50        2.26      0.25 o
   2   6  10      160.18      151.40      2.44 o
   3   6  10       72.97       71.80      1.32 o
   4   6  10      208.35      202.89      3.14 o
   5   6  10       14.60       16.06      0.51 o
   6   6  10      104.01      104.41      1.98 o
   7   6  10       28.80       31.83      2.54 o
   8   6  10       47.07       43.40      1.05 o
   9   6  10        0.14        0.36      0.33 o
  10   6  10        3.55        2.37      0.42 o
  11   6  10        5.07        6.48      0.88 o
  -2   7  10        0.72        0.38      0.66 o
  -1   7  10        0.79        0.72      0.34 o
   0   7  10        0.26        0.57      0.34 o
   1   7  10        4.62        4.27      0.31 o
   2   7  10       37.71       36.09      0.81 o
   3   7  10       31.79       30.77      0.73 o
   4   7  10      251.31      246.50      3.78 o
   5   7  10       89.51       86.81      1.56 o
   6   7  10      204.63      195.48      3.07 o
   7   7  10        9.13        8.13      0.39 o
   8   7  10       64.72       64.93      1.95 o
   9   7  10        0.00        0.05      0.24 o
  10   7  10        3.11        1.74      0.42 o
  11   7  10        1.38        1.87      0.66 o
  -1   8  10        1.94        2.09      0.47 o
   0   8  10       18.08       20.13      0.76 o
   1   8  10       21.24       21.22      0.91 o
   2   8  10        0.03       -0.16      0.16 o
   3   8  10        8.74        9.06      0.43 o
   4   8  10       12.35       12.14      0.45 o
   5   8  10        4.43        4.42      0.32 o
   6   8  10        8.26        7.49      0.39 o
   7   8  10      123.29      122.59      2.08 o
   8   8  10       19.85       22.01      0.66 o
   9   8  10       98.03       97.82      1.99 o
  10   8  10        0.52        0.61      0.27 o
  -1   9  10        7.07        7.60      0.66 o
   0   9  10        3.76        5.59      0.54 o
   1   9  10        3.42        3.59      0.39 o
   2   9  10        5.06        5.53      0.42 o
   3   9  10        6.68        6.46      0.34 o
   4   9  10        0.13       -0.01      0.19 o
   5   9  10        2.30        1.51      0.22 o
   6   9  10       13.83       14.59      0.51 o
   7   9  10       11.61       11.86      0.48 o
   8   9  10        0.86        0.81      0.35 o
   9   9  10        2.92        2.62      0.29 o
  10   9  10        4.12        3.72      0.32 o
   0  10  10        7.52        8.89      0.70 o
   1  10  10       17.66       15.95      0.70 o
   2  10  10        1.47        1.00      0.29 o
   3  10  10       26.17       29.61      0.76 o
   4  10  10        1.57        1.64      0.23 o
   5  10  10       14.58       13.72      0.49 o
   6  10  10        0.62        0.42      0.22 o
   7  10  10       16.46       18.30      0.60 o
   8  10  10        0.76        1.04      0.25 o
   9  10  10        0.56        0.66      0.26 o
  10  10  10        0.30        0.29      0.37 o
   2  11  10       10.68       13.39      0.65 o
   3  11  10        1.09        1.43      0.44 o
   4  11  10        0.51        0.43      0.22 o
   5  11  10        1.76        1.48      0.28 o
   6  11  10        2.15        3.33      0.29 o
   7  11  10        5.64        7.24      0.59 o
   8  11  10        0.66        0.30      0.25 o
   9  11  10        6.96        8.28      0.53 o
   4  12  10       52.54       63.16      1.81 o
   5  12  10       32.81       41.43      1.13 o
   6  12  10        0.11        0.22      0.23 o
   7  12  10        7.23        7.99      0.64 o
   1  -1  11        0.21       -0.22      0.39 o
   2  -1  11        2.38        3.22      0.47 o
   3  -1  11        0.40        0.32      0.33 o
   4  -1  11       12.93       17.38      0.76 o
   5  -1  11        8.19        7.37      0.54 o
   0   0  11        0.02       -0.18      0.66 o
   1   0  11        0.34        1.15      0.39 o
   2   0  11        0.07        0.38      0.39 o
   3   0  11        0.72       -0.20      0.27 o
   4   0  11        2.19        1.21      0.39 o
   5   0  11        2.39        2.26      0.40 o
   6   0  11        8.75        7.95      0.54 o
   7   0  11        9.32       12.40      0.78 o
  -1   1  11        0.00       -0.33      0.44 o
   0   1  11        3.42        3.84      0.66 o
   1   1  11        2.36        2.12      0.42 o
   2   1  11        2.25        2.03      0.39 o
   3   1  11        5.38        5.54      1.10 o
   4   1  11       16.15       16.65      0.99 o
   5   1  11        4.07        3.42      0.66 o
   6   1  11       16.09       17.45      0.85 o
   7   1  11        0.34        0.05      0.39 o
   8   1  11        5.99        7.53      0.62 o
  -2   2  11       10.37       12.73      1.10 o
  -1   2  11        8.28        9.00      0.99 o
   0   2  11        4.26        4.94      0.77 o
   1   2  11        3.52        3.40      0.66 o
   2   2  11        7.73        8.08      0.62 o
   3   2  11       12.19       13.47      0.73 o
   4   2  11       16.77       17.58      1.15 o
   5   2  11       11.16       11.75      0.70 o
   6   2  11        9.06       10.00      0.70 o
   7   2  11        3.43        3.52      0.36 o
   8   2  11        6.40        8.93      0.55 o
  -2   3  11        0.18       -0.44      0.44 o
  -1   3  11        0.82        1.21      0.55 o
   0   3  11        0.01        0.22      0.44 o
   1   3  11        0.76        0.55      0.44 o
   2   3  11        2.56        3.29      0.66 o
   3   3  11        0.01       -0.44      0.44 o
   4   3  11        4.40        5.34      0.37 o
   5   3  11        2.05        2.19      0.30 o
   6   3  11        0.34        0.55      0.24 o
   7   3  11        7.18        6.85      0.46 o
   8   3  11        0.15        0.48      0.27 o
   9   3  11        0.37        0.13      0.29 o
  -2   4  11        2.16        2.75      0.50 o
  -1   4  11        0.04        0.82      0.39 o
   0   4  11        4.11        3.07      0.66 o
   1   4  11        1.41        2.74      0.66 o
   2   4  11        1.08        1.04      0.34 o
   3   4  11        0.51       -0.16      0.23 o
   4   4  11       13.57       12.50      0.69 o
   5   4  11       10.00       11.92      0.66 o
   6   4  11        0.48        0.08      0.28 o
   7   4  11        7.85        9.02      0.61 o
   8   4  11       20.93       22.05      1.59 o
   9   4  11        0.04        0.04      0.34 o
  10   4  11        4.05        3.73      0.77 o
  -2   5  11        0.96        1.53      0.45 o
  -1   5  11        0.58        2.37      0.37 o
   0   5  11        1.80        2.16      0.34 o
   1   5  11       18.00       14.87      0.56 o
   2   5  11       10.57        9.43      0.48 o
   3   5  11       36.19       34.60      0.90 o
   4   5  11        0.03       -0.24      0.25 o
   5   5  11       75.74       75.16      1.55 o
   6   5  11        4.02        5.34      0.77 o
   7   5  11       53.86       51.43      1.70 o
   8   5  11        0.31        0.08      0.28 o
   9   5  11        0.02        0.05      0.31 o
  10   5  11        0.01        0.38      0.34 o
  -1   6  11        8.90       10.53      0.52 o
   0   6  11        0.35        0.04      0.25 o
   1   6  11        4.28        4.82      0.33 o
   2   6  11        9.80        7.47      0.39 o
   3   6  11       35.67       41.09      0.93 o
   4   6  11       59.91       56.38      1.25 o
   5   6  11       39.13       40.65      1.03 o
   6   6  11       57.98       58.10      1.32 o
   7   6  11       14.99       14.51      0.58 o
   8   6  11        6.05        6.82      0.58 o
   9   6  11        3.26        2.13      0.42 o
  10   6  11        0.35        0.16      0.34 o
  -1   7  11        0.00       -0.27      0.28 o
   0   7  11        6.69        8.92      0.43 o
   1   7  11        1.84        2.71      0.28 o
   2   7  11       35.27       36.29      0.84 o
   3   7  11       13.43       12.90      0.48 o
   4   7  11       29.98       30.96      0.77 o
   5   7  11        9.78       11.78      0.47 o
   6   7  11       20.50       18.84      0.58 o
   7   7  11       39.57       39.34      1.01 o
   8   7  11       46.02       47.24      1.15 o
   9   7  11        6.96        6.27      1.15 o
  10   7  11        2.42        3.16      0.50 o
   0   8  11       22.10       26.42      0.90 o
   1   8  11        0.25        0.53      0.25 o
   2   8  11        5.15        5.84      0.46 o
   3   8  11        2.20        2.41      0.33 o
   4   8  11        2.96        2.62      0.32 o
   5   8  11        0.05       -0.11      0.19 o
   6   8  11       14.89       11.92      0.48 o
   7   8  11       17.62       17.41      0.58 o
   8   8  11        0.28        0.21      0.31 o
   9   8  11       24.76       27.16      0.83 o
  10   8  11        0.17        0.00      0.55 o
   1   9  11       40.85       47.11      1.05 o
   2   9  11       13.65       16.56      0.58 o
   3   9  11       19.92       21.82      0.70 o
   4   9  11        9.53        7.92      0.40 o
   5   9  11        2.03        1.39      0.29 o
   6   9  11        7.47        7.99      0.40 o
   7   9  11        5.89        5.21      0.34 o
   8   9  11        0.00        0.44      0.25 o
   9   9  11        9.44       10.33      0.55 o
   2  10  11        6.52        7.22      0.41 o
   3  10  11        0.07        0.37      0.22 o
   4  10  11        5.60        5.91      0.36 o
   5  10  11        1.03        1.62      0.27 o
   6  10  11        2.39        1.83      0.28 o
   7  10  11        0.23        0.33      0.22 o
   8  10  11       61.55       67.93      1.43 o
   9  10  11        1.37        1.42      0.33 o
   3  11  11        4.20        4.83      0.40 o
   4  11  11        9.64       11.69      0.50 o
   5  11  11        0.88        0.88      0.27 o
   6  11  11        0.39        0.17      0.22 o
   7  11  11        4.28        3.76      0.47 o
   8  11  11        3.25        3.62      0.55 o
   2   1  12        0.78        0.28      0.55 o
   3   1  12       22.96       28.63      2.69 o
   4   1  12        1.07        0.70      0.77 o
   5   1  12       13.73       12.70      0.78 o
   1   2  12        1.67        2.41      0.77 o
   2   2  12        5.58        6.92      0.88 o
   3   2  12        4.31        6.26      0.88 o
   4   2  12        6.44        7.94      0.62 o
   5   2  12        0.06        0.38      0.39 o
   6   2  12        5.44        5.32      0.54 o
   7   2  12        1.05        0.74      0.42 o
   0   3  12        1.60        1.32      0.66 o
   1   3  12        5.89        5.49      0.88 o
   2   3  12        1.35        1.43      0.66 o
   3   3  12        2.86        4.06      0.77 o
   4   3  12        5.58        6.92      0.88 o
   5   3  12        1.80        3.18      0.66 o
   6   3  12        0.35        0.66      0.55 o
   7   3  12        0.08       -0.02      0.34 o
   8   3  12        5.25        7.18      0.61 o
   0   4  12        1.40        1.76      0.66 o
   1   4  12        0.63        0.44      0.55 o
   2   4  12        0.56       -0.11      0.55 o
   3   4  12        0.54        0.11      0.44 o
   4   4  12        0.35        0.99      0.55 o
   5   4  12        0.03       -0.06      0.26 o
   6   4  12        4.73        5.48      0.50 o
   7   4  12        1.48        1.73      0.37 o
   8   4  12        2.11        2.35      0.42 o
   0   5  12        0.02        0.66      0.55 o
   1   5  12        0.13       -0.22      0.44 o
   2   5  12       12.70       16.03      1.21 o
   3   5  12        2.69        1.80      0.60 o
   4   5  12        0.99        1.09      0.34 o
   5   5  12        0.00        0.03      0.77 o
   6   5  12        0.01        0.17      0.44 o
   7   5  12        4.93        5.48      0.53 o
   8   5  12       12.33       12.69      0.76 o
   9   5  12        2.97        3.17      0.71 o
   0   6  12        0.54        1.74      0.42 o
   1   6  12       28.72       28.36      1.03 o
   2   6  12       18.71       16.61      0.63 o
   3   6  12       49.51       47.29      1.15 o
   4   6  12       39.32       41.31      1.05 o
   5   6  12       30.50       30.77      1.00 o
   6   6  12        0.12       -0.15      0.38 o
   7   6  12        8.18        7.44      0.61 o
   8   6  12        1.09        0.66      0.49 o
   9   6  12        0.15       -0.21      0.34 o
   1   7  12        6.26       10.16      0.55 o
   2   7  12        2.47        3.28      0.52 o
   3   7  12        8.54        9.89      0.51 o
   4   7  12        4.32        4.73      0.37 o
   5   7  12       10.06        9.60      0.50 o
   6   7  12        4.78        4.70      0.37 o
   7   7  12        0.65        1.39      0.28 o
   8   7  12        0.23        0.27      0.44 o
   9   7  12        6.79        9.49      0.69 o
   1   8  12        4.74        6.55      0.41 o
   2   8  12       22.29       28.51      0.76 o
   3   8  12        1.78        1.38      0.26 o
   4   8  12        0.57        1.18      0.29 o
   5   8  12        3.74        3.82      0.33 o
   6   8  12        2.00        2.39      0.31 o
   7   8  12        0.05       -0.12      0.21 o
   8   8  12        0.05       -0.21      0.21 o
   9   8  12        2.39        2.09      0.77 o
   2   9  12        5.81        7.51      0.57 o
   3   9  12       13.71       16.21      0.74 o
   4   9  12        0.06        0.27      0.22 o
   5   9  12        1.68        2.41      0.28 o
   6   9  12        3.11        3.13      0.33 o
   7   9  12        9.49        9.49      0.53 o
   8   9  12        5.72        6.97      0.45 o
   4  10  12        0.78        0.57      0.26 o
   5  10  12        3.07        3.19      0.33 o
   6  10  12        0.63        0.61      0.28 o
   7  10  12        1.20        1.20      0.33 o
   3   4  13        0.44       -0.33      0.55 o
   4   4  13        2.99        2.96      0.77 o
   5   4  13        0.01        0.22      0.55 o
   6   4  13        4.78        3.18      0.77 o
   3   5  13        5.59        6.15      0.88 o
   4   5  13        7.80        6.26      0.88 o
   5   5  13        1.26        0.66      0.55 o
   6   5  13       11.92       12.41      0.77 o
   7   5  13        0.69        0.22      0.55 o
   3   6  13        0.05        0.11      0.55 o
   4   6  13        5.11        6.48      0.58 o
   5   6  13        4.42        3.78      0.50 o
   6   6  13        4.59        4.41      0.55 o
   7   6  13        0.66        0.48      0.34 o
   3   7  13        5.61        4.82      0.43 o
   4   7  13       13.65       12.81      0.58 o
   5   7  13        2.01        1.91      0.66 o
   6   7  13        0.52        0.13      0.71 o
   7   7  13        0.52        0.33      0.33 o
   4   8  13        0.31        0.23      0.29 o
   5   8  13        0.05        0.02      0.27 o
   6   8  13        0.11        0.31      0.27 o
   7   8  13        0.64        0.77      0.44 o
 
